# Supplementary material for: SiMYB3 in Foxtail Millet (Setaria italica) Confers Tolerance to Low-Nitrogen Stress by Regulating Root Growth in Transgenic Plants
Source: Int J Mol Sci. 2019 Nov 15;20(22):5741. doi: 10.3390/ijms20225741 (PMC6888739; doi:10.3390/ijms20225741)
Supplement: Supplementary file 1 [file ijms-20-05741-s001.zip]

Archive with 10 entries (9 files):
- Supplementary files/
- Supplementary files/Supplemantary table 5.doc
- Supplementary files/Supplemantary table 6.doc
- Supplementary files/Supplementary fig. 1.jpg
- Supplementary files/Supplementary fig. 2.jpg
- Supplementary files/Supplementary fig. 3.jpg
- Supplementary files/Supplementary table 1.xlsx
- Supplementary files/Supplementary table 2.xlsx
- Supplementary files/Supplementary table 3.xlsx
- Supplementary files/Supplementary table 4.xlsx
