# Supplementary material for: SiMYB3 in Foxtail Millet (Setaria italica) Confers Tolerance to Low-Nitrogen Stress by Regulating Root Growth in Transgenic Plants
Source: Int J Mol Sci. 2019 Nov 15;20(22):5741. doi: 10.3390/ijms20225741 (PMC6888739; doi:10.3390/ijms20225741)
Supplement: Supplementary file 1 [file ijms-20-05741-s001.zip › Supplementary files/Supplementary table 1.xlsx]

## Sheet: UP log2>1
geneID	geneLength	log2 Ratio	Up-Down-Regulation	P-value	FDR
Si027112m.g	267	16.1179	Up	5.44348e-139	5.22412e-137
Si023718m.g	324	12.3663	Up	3.42258e-13	2.69483e-12
Si013094m.g	141	12.052	Up	4.26868e-05	0.000155896
Si035004m.g	1659	12.0279	Up	3.51322e-51	1.10919e-49
Si013050m.g	231	11.9248	Up	2.8224e-07	1.34719e-06
Si015645m.g	252	11.8663	Up	1.37796e-07	6.7909e-07
Si015101m.g	219	11.6094	Up	1.01749e-05	4.04581e-05
Si007513m.g	387	11.5954	Up	1.86613e-09	1.102e-08
Si000687m.g	1872	11.0988	Up	1.25009e-30	2.25459e-29
Si009763m.g	1635	11.0842	Up	1.39608e-26	2.17893e-25
Si038923m.g	375	11.0814	Up	1.18408e-06	5.29931e-06
Si026998m.g	405	11.0443	Up	5.78096e-07	2.67267e-06
Si026483m.g	1167	11.0285	Up	1.74122e-18	1.88375e-17
Si026863m.g	621	11.0126	Up	4.44812e-10	2.76949e-09
Si038540m.g	276	10.9761	Up	8.74334e-05	0.00030579
Si037786m.g	510	10.9134	Up	6.7275e-08	3.4322e-07
Si014957m.g	303	10.8415	Up	8.74334e-05	0.000305901
Si033098m.g	516	10.8324	Up	1.37796e-07	6.79206e-07
Si014639m.g	399	10.8314	Up	4.9676e-06	2.05856e-05
Si006648m.g	1152	10.7992	Up	1.10483e-15	1.01978e-14
Si035699m.g	1341	10.6675	Up	1.28572e-16	1.25173e-15
Si017016m.g	1485	10.5759	Up	3.06466e-17	3.09272e-16
Si027542m.g	945	10.358	Up	9.11086e-10	5.5185e-09
Si003879m.g	1272	10.3567	Up	7.01028e-13	5.41089e-12
Si025998m.g	2385	10.3142	Up	7.61202e-23	1.01341e-21
Si037916m.g	444	10.2902	Up	8.74334e-05	0.000305864
Si032661m.g	492	10.249	Up	4.26868e-05	0.000155818
Si030513m.g	981	10.201	Up	3.8223e-09	2.18763e-08
Si010878m.g	780	10.1692	Up	2.8224e-07	1.34742e-06
Si012377m.g	675	10.1554	Up	2.4253e-06	1.04353e-05
Si014416m.g	681	10.1426	Up	2.4253e-06	1.04369e-05
Si026388m.g	1308	10.0754	Up	5.17642e-11	3.48822e-10
Si008629m.g	2268	9.96491	Up	3.06466e-17	3.09165e-16
Si026874m.g	603	9.95554	Up	4.26868e-05	0.000155876
Si026872m.g	606	9.94838	Up	4.26868e-05	0.000155837
Si027419m.g	522	9.94125	Up	0.000179085	0.000595847
Si032544m.g	678	9.88595	Up	2.08406e-05	7.95081e-05
Si011003m.g	678	9.78641	Up	4.26868e-05	0.000155955
Si030221m.g	1116	9.78364	Up	6.7275e-08	3.43159e-07
Si027564m.g	774	9.59536	Up	4.26868e-05	0.000155798
Si008278m.g	1275	9.52735	Up	1.37796e-07	6.78975e-07
Si013937m.g	1128	9.49257	Up	1.18408e-06	5.30012e-06
Si000594m.g	1983	9.43073	Up	1.06026e-10	6.96497e-10
Si025880m.g	3054	9.39268	Up	1.10483e-15	1.02011e-14
Si012195m.g	1155	9.38045	Up	2.4253e-06	1.04338e-05
Si035151m.g	1581	9.34254	Up	3.28452e-08	1.72705e-07
Si040237m.g	1587	9.33707	Up	3.28452e-08	1.72737e-07
Si039781m.g	1080	9.30738	Up	1.01749e-05	4.04526e-05
Si012552m.g	1722	9.09376	Up	1.37796e-07	6.78859e-07
Si039330m.g	1596	9.06588	Up	5.78096e-07	2.67309e-06
Si008326m.g	1620	9.04435	Up	5.78096e-07	2.67352e-06
Si033244m.g	3753	8.9698	Up	1.94457e-14	1.66843e-13
Si025855m.g	3252	8.96501	Up	1.43588e-12	1.08601e-11
Si025833m.g	3510	8.92887	Up	3.42258e-13	2.6941e-12
Si032220m.g	1407	8.92579	Up	1.01749e-05	4.04637e-05
Si009992m.g	1440	8.89235	Up	1.01749e-05	4.04415e-05
Si003827m.g	1284	8.86512	Up	4.26868e-05	0.000155857
Si027720m.g	1503	8.83057	Up	1.01749e-05	4.0447e-05
Si011756m.g	1170	8.77687	Up	0.000179085	0.000595778
Si007959m.g	1746	8.70182	Up	4.9676e-06	2.05886e-05
Si001231m.g	1461	8.67881	Up	4.26868e-05	0.000155778
Si010053m.g	1383	8.65105	Up	8.74334e-05	0.000305827
Si014865m.g	1626	8.62398	Up	2.08406e-05	7.95186e-05
Si008369m.g	1314	8.60941	Up	0.000179085	0.00059571
Si025936m.g	2772	8.47105	Up	6.7275e-08	3.43099e-07
Si033017m.g	1566	8.35629	Up	0.000179085	0.000595642
Si008380m.g	2523	8.17074	Up	4.9676e-06	2.05827e-05
Si022232m.g	1206	7.91973	Up	3.83604e-140	3.71839e-138
Si028342m.g	3459	7.43541	Up	4.26868e-05	0.000155935
Si009796m.g	1599	7.3869	Up	1.73106e-143	1.7182e-141
Si039047m.g	4482	7.06163	Up	4.26868e-05	0.000155916
Si012598m.g	2454	6.11237	Up	9.68394e-20	1.11865e-18
Si004444m.g	1542	5.82287	Up	3.58784e-46	1.01056e-44
Si020998m.g	3855	5.66789	Up	4.03994e-81	2.05061e-79
Si022297m.g	1170	5.47737	Up	3.00336e-47	8.71335e-46
Si003573m.g	249	5.42553	Up	3.7588e-12	2.75452e-11
Si034589m.g	1968	5.31591	Up	3.0095e-11	2.06253e-10
Si019373m.g	1572	5.31591	Up	1.74607e-21	2.18886e-20
Si025966m.g	2652	5.2968	Up	3.48696e-21	4.30603e-20
Si037763m.g	522	5.29037	Up	4.5386e-31	8.2783e-30
Si026670m.g	930	5.2379	Up	1.20092e-10	7.83575e-10
Si036402m.g	1053	5.12909	Up	4.74534e-115	3.68724e-113
Si001420m.g	1353	5.07846	Up	3.36832e-253	6.77945e-251
Si011706m.g	522	4.97487	Up	1.06888e-16	1.04625e-15
Si026630m.g	978	4.86672	Up	6.40144e-44	1.70058e-42
Si008463m.g	1251	4.76842	Up	1.1601e-07	5.77519e-07
Si011978m.g	1275	4.71184	Up	2.2941e-07	1.1054e-06
Si040176m.g	1107	4.59154	Up	8.9359e-07	4.04797e-06
Si037579m.g	603	4.54911	Up	3.37752e-34	6.81215e-33
Si035020m.g	1653	4.54371	Up	1.53716e-88	8.63402e-87
Si028383m.g	1329	4.52741	Up	1.75977e-06	7.70562e-06
Si002888m.g	645	4.50337	Up	2.3941e-59	8.88453e-58
Si027835m.g	1611	4.38991	Up	6.7911e-06	2.7586e-05
Si040233m.g	1377	4.38991	Up	6.7911e-06	2.75899e-05
Si027383m.g	549	4.38991	Up	1.18549e-15	1.09145e-14
Si010561m.g	1002	4.35811	Up	0	0
Si029917m.g	1290	4.31591	Up	1.33038e-05	5.2092e-05
Si034300m.g	2418	4.29037	Up	1.71928e-14	1.47951e-13
Si037213m.g	732	4.27743	Up	9.60636e-19	1.05703e-17
Si020063m.g	1227	4.27743	Up	9.60636e-19	1.05743e-17
Si009653m.g	1794	4.27743	Up	9.60636e-19	1.05663e-17
Si003832m.g	2730	4.2379	Up	2.60084e-05	9.78582e-05
Si027651m.g	933	4.19726	Up	2.39196e-09	1.39574e-08
Si019726m.g	390	4.15544	Up	5.07292e-05	0.000183442
Si028198m.g	1662	4.15544	Up	4.6481e-09	2.63838e-08
Si004644m.g	1734	4.14123	Up	1.26163e-24	1.81288e-23
Si025975m.g	2568	4.0859	Up	2.33334e-38	5.32079e-37
Si024733m.g	1272	4.06798	Up	9.86986e-05	0.000342052
Si023115m.g	714	4.00658	Up	4.7136e-22	6.07175e-21
Si032741m.g	822	3.97487	Up	0.000191494	0.000634075
Si030121m.g	1170	3.97487	Up	0.000191494	0.00063393
Si020707m.g	345	3.97487	Up	0.000191494	0.000634148
Si032703m.g	1425	3.97487	Up	6.52876e-08	3.33433e-07
Si035406m.g	1467	3.97487	Up	0.000191494	0.000634003
Si004227m.g	1002	3.94245	Up	4.8004e-11	3.24464e-10
Si012660m.g	948	3.80494	Up	6.50876e-10	3.99584e-09
Si006882m.g	984	3.80276	Up	2.20556e-285	5.32698e-283
Si006684m.g	1125	3.76842	Up	1.82765e-12	1.36981e-11
Si026153m.g	1761	3.76842	Up	8.91116e-07	4.03929e-06
Si000867m.g	1683	3.73094	Up	2.37516e-09	1.38677e-08
Si013213m.g	2805	3.71184	Up	1.70362e-06	7.47101e-06
Si028478m.g	468	3.65294	Up	3.24894e-06	1.37626e-05
Si010799m.g	837	3.65294	Up	8.60874e-09	4.77343e-08
Si038941m.g	912	3.63783	Up	3.36554e-21	4.15964e-20
Si008197m.g	3048	3.6123	Up	1.63442e-08	8.83284e-08
Si015006m.g	534	3.59154	Up	6.17972e-06	2.52655e-05
Si013648m.g	1461	3.5644	Up	1.4372e-17	1.47397e-16
Si035658m.g	1356	3.55983	Up	1.62922e-10	1.0533e-09
Si014140m.g	921	3.54191	Up	8.66426e-22	1.10284e-20
Si005082m.g	534	3.52741	Up	5.10436e-17	5.09961e-16
Si003636m.g	210	3.52741	Up	1.66223e-12	1.25036e-11
Si003597m.g	234	3.52741	Up	1.17209e-05	4.6206e-05
Si024902m.g	264	3.52741	Up	1.17209e-05	4.61997e-05
Si024225m.g	1164	3.48302	Up	1.10493e-07	5.51477e-07
Si031096m.g	636	3.39748	Up	5.54976e-39	1.29821e-37
Si037054m.g	798	3.38991	Up	4.17674e-05	0.000152769
Si004558m.g	858	3.38991	Up	4.17674e-05	0.000152731
Si011722m.g	747	3.38991	Up	4.17674e-05	0.00015275
Si021510m.g	1833	3.33477	Up	2.8451e-16	2.71516e-15
Si018237m.g	711	3.33101	Up	1.63011e-38	3.74666e-37
Si006705m.g	1113	3.31591	Up	7.84314e-05	0.000276576
Si015282m.g	2202	3.31591	Up	7.84314e-05	0.000276509
Si026611m.g	1002	3.31591	Up	7.84314e-05	0.000276475
Si003937m.g	240	3.31591	Up	7.84314e-05	0.000276542
Si004089m.g	1989	3.31591	Up	2.59244e-12	1.92313e-11
Si019998m.g	1530	3.30502	Up	5.0266e-14	4.19482e-13
Si037098m.g	783	3.25912	Up	2.28662e-27	3.67164e-26
Si038186m.g	306	3.2379	Up	3.20754e-13	2.53101e-12
Si028426m.g	279	3.2379	Up	0.000146701	0.000493998
Si032105m.g	2931	3.2379	Up	0.000146701	0.000493941
Si007526m.g	369	3.19726	Up	2.13718e-14	1.82881e-13
Si028127m.g	2106	3.19136	Up	1.09552e-12	8.36666e-12
Si008316m.g	1125	3.18346	Up	4.7257e-06	1.96422e-05
Si008367m.g	627	3.15544	Up	0.000273218	0.000884176
Si027857m.g	771	3.15544	Up	1.58942e-07	7.79595e-07
Si023716m.g	324	3.15544	Up	1.58942e-07	7.79463e-07
Si004206m.g	1992	3.15544	Up	0.000273218	0.000884077
Si002924m.g	630	3.15544	Up	0.000273218	0.000884274
Si039919m.g	582	3.15544	Up	0.000273218	0.000884373
Si026334m.g	1392	3.14771	Up	1.89504e-18	2.04558e-17
Si027820m.g	2364	3.13837	Up	5.48394e-09	3.09585e-08
Si022132m.g	1278	3.13837	Up	5.48394e-09	3.09645e-08
Si001957m.g	1092	3.12687	Up	8.7453e-06	3.50768e-05
Si011425m.g	309	3.11634	Up	6.38116e-18	6.67672e-17
Si032393m.g	2139	3.11237	Up	2.9309e-07	1.39691e-06
Si000851m.g	1701	3.11237	Up	2.9309e-07	1.39714e-06
Si018365m.g	618	3.08788	Up	1.61883e-14	1.39514e-13
Si022396m.g	1119	3.08717	Up	3.12412e-42	7.97063e-41
Si003999m.g	1473	3.07744	Up	7.35518e-29	1.25103e-27
Si039605m.g	1101	3.06798	Up	1.61267e-05	6.24116e-05
Si040245m.g	2253	3.06798	Up	2.6305e-24	3.72628e-23
Si025844m.g	3369	3.06798	Up	6.4799e-10	3.97896e-09
Si028029m.g	1353	3.06798	Up	1.61267e-05	6.24033e-05
Si008477m.g	2370	3.06798	Up	1.61267e-05	6.2395e-05
Si006644m.g	1155	3.00658	Up	2.96258e-05	0.000110636
Si040671m.g	150	2.94245	Up	5.42032e-05	0.000195419
Si021817m.g	1521	2.93446	Up	0	0
Si025875m.g	3078	2.92596	Up	3.28912e-06	1.39227e-05
Si014923m.g	690	2.91598	Up	9.083e-20	1.05007e-18
Si025162m.g	1002	2.90087	Up	1.59896e-49	4.88847e-48
Si012972m.g	207	2.90087	Up	5.38978e-11	3.62441e-10
Si029162m.g	1974	2.89687	Up	3.29924e-24	4.6554e-23
Si030325m.g	1059	2.87533	Up	9.8735e-05	0.000342137
Si037265m.g	714	2.84629	Up	8.0469e-196	1.16031e-193
Si028278m.g	891	2.84327	Up	3.86314e-16	3.66259e-15
Si007475m.g	417	2.83351	Up	6.69792e-07	3.07648e-06
Si030896m.g	759	2.83205	Up	6.95008e-34	1.38538e-32
Si020036m.g	2289	2.82697	Up	6.92574e-16	6.47095e-15
Si037981m.g	405	2.82287	Up	1.07956e-05	4.27621e-05
Si023458m.g	510	2.8193	Up	5.4921e-18	5.77777e-17
Si031273m.g	528	2.81521	Up	4.87066e-09	2.76147e-08
Si011167m.g	525	2.80494	Up	0.000179002	0.000595707
Si029498m.g	1563	2.80494	Up	0.000179002	0.000595638
Si000584m.g	1998	2.80494	Up	1.87067e-14	1.60692e-13
Si035445m.g	1443	2.79733	Up	6.30418e-22	8.07397e-21
Si012401m.g	1491	2.7959	Up	1.17201e-18	1.28376e-17
Si036568m.g	993	2.7938	Up	2.21672e-15	2.01339e-14
Si012573m.g	312	2.78787	Up	1.4001e-19	1.60265e-18
Si030376m.g	1038	2.78621	Up	1.84553e-34	3.74836e-33
Si008018m.g	1833	2.78419	Up	8.7337e-09	4.83809e-08
Si004874m.g	765	2.76842	Up	1.94441e-05	7.45041e-05
Si009472m.g	2202	2.76842	Up	2.98298e-20	3.52736e-19
Si025315m.g	441	2.76842	Up	1.36501e-07	6.73282e-07
Si009708m.g	1719	2.76842	Up	1.00945e-09	6.09897e-09
Si029548m.g	1533	2.74998	Up	1.46929e-106	1.03865e-104
Si015418m.g	858	2.74605	Up	1.37078e-11	9.63837e-11
Si014638m.g	399	2.73094	Up	2.0912e-10	1.33677e-09
Si024852m.g	960	2.71184	Up	3.48726e-05	0.000128819
Si031098m.g	636	2.71184	Up	3.48726e-05	0.000128802
Si031971m.g	630	2.69247	Up	4.34948e-07	2.03982e-06
Si007554m.g	348	2.69247	Up	5.95466e-13	4.61701e-12
Si021601m.g	1728	2.6898	Up	4.2195e-155	4.47963e-153
Si032338m.g	612	2.65688	Up	8.41346e-170	1.01181e-167
Si029717m.g	1419	2.65294	Up	1.16757e-09	7.01484e-09
Si039657m.g	450	2.65294	Up	6.22606e-05	0.000222778
Si032915m.g	1209	2.65294	Up	6.22606e-05	0.000222723
Si034321m.g	2370	2.65294	Up	6.22606e-05	0.000222805
Si008211m.g	1332	2.65294	Up	6.22606e-05	0.00022275
Si011484m.g	258	2.65294	Up	1.16757e-09	7.01629e-09
Si013601m.g	1509	2.63566	Up	4.55692e-14	3.81935e-13
Si026209m.g	1584	2.63238	Up	1.71031e-96	1.08706e-94
Si030405m.g	1026	2.63092	Up	2.7994e-11	1.924e-10
Si027917m.g	462	2.62437	Up	1.33428e-16	1.2977e-15
Si037738m.g	531	2.60785	Up	3.00012e-58	1.091e-56
Si005767m.g	3042	2.60403	Up	1.21895e-05	4.79427e-05
Si011685m.g	1908	2.60403	Up	1.21895e-05	4.79362e-05
Si032889m.g	855	2.59849	Up	3.63118e-09	2.08401e-08
Si000586m.g	1992	2.57494	Up	1.80697e-49	5.51277e-48
Si026830m.g	675	2.57277	Up	1.38599e-32	2.66027e-31
Si008795m.g	1245	2.55983	Up	1.05974e-14	9.243e-14
Si000986m.g	1593	2.5568	Up	6.08958e-288	1.5085e-285
Si020720m.g	804	2.55341	Up	2.15194e-05	8.1893e-05
Si033276m.g	1524	2.55341	Up	2.15194e-05	8.18715e-05
Si019817m.g	618	2.55341	Up	1.29928e-09	7.78039e-09
Si035195m.g	1563	2.55341	Up	2.15194e-05	8.19037e-05
Si032569m.g	1038	2.55341	Up	2.15194e-05	8.18822e-05
Si013619m.g	1491	2.52741	Up	4.23978e-06	1.77395e-05
Si013333m.g	2133	2.52741	Up	0.000195523	0.000646456
Si037627m.g	579	2.52741	Up	4.23978e-06	1.77369e-05
Si035878m.g	1251	2.52741	Up	2.27148e-09	1.32972e-08
Si025913m.g	2910	2.51208	Up	3.3361e-35	6.95613e-34
Si000845m.g	1704	2.50855	Up	8.4321e-07	3.83293e-06
Si024868m.g	1698	2.49953	Up	7.34282e-31	1.33344e-29
Si010495m.g	1041	2.49781	Up	0	0
Si024486m.g	264	2.49424	Up	1.68917e-07	8.26004e-07
Si011503m.g	246	2.49424	Up	1.68917e-07	8.25865e-07
Si034356m.g	2292	2.49377	Up	3.89336e-110	2.85674e-108
Si038456m.g	180	2.49119	Up	8.06178e-10	4.90871e-09
Si006880m.g	987	2.48302	Up	3.40338e-08	1.78826e-07
Si020061m.g	456	2.47008	Up	1.47129e-06	6.51226e-06
Si030293m.g	1074	2.4675	Up	0	0
Si027484m.g	2073	2.455	Up	1.22943e-39	2.91354e-38
Si023576m.g	429	2.43721	Up	4.93906e-10	3.05939e-09
Si038170m.g	312	2.43255	Up	9.19836e-16	8.53654e-15
Si006527m.g	1260	2.42917	Up	2.559e-63	9.98217e-62
Si031630m.g	291	2.42162	Up	1.0241e-07	5.13163e-07
Si035913m.g	1233	2.41745	Up	1.12213e-59	4.19649e-58
Si023221m.g	645	2.41375	Up	8.52578e-10	5.17926e-09
Si026675m.g	924	2.38991	Up	3.7249e-19	4.17635e-18
Si010609m.g	963	2.38991	Up	2.25946e-14	1.92946e-13
Si011280m.g	414	2.38991	Up	1.01349e-51	3.24934e-50
Si013562m.g	1575	2.38991	Up	2.9944e-10	1.88544e-09
Si020157m.g	615	2.38991	Up	2.24424e-05	8.52153e-05
Si022774m.g	915	2.38991	Up	3.56506e-08	1.87049e-07
Si036602m.g	984	2.38991	Up	1.81588e-81	9.2658e-80
Si038013m.g	393	2.38042	Up	1.86971e-42	4.80406e-41
Si034824m.g	1773	2.37867	Up	2.46364e-156	2.64458e-154
Si002278m.g	957	2.36216	Up	2.30386e-70	1.01324e-68
Si005727m.g	3438	2.35866	Up	8.06334e-20	9.35922e-19
Si036428m.g	1044	2.35749	Up	3.04276e-07	1.44785e-06
Si030442m.g	1011	2.35091	Up	5.97082e-21	7.28641e-20
Si001561m.g	1278	2.34809	Up	7.6373e-06	3.08504e-05
Si006929m.g	957	2.34809	Up	4.83828e-15	4.30543e-14
Si029404m.g	1656	2.341	Up	3.87606e-05	0.000142238
Si024460m.g	1179	2.341	Up	3.87606e-05	0.00014222
Si024779m.g	540	2.33928	Up	4.88068e-20	5.72236e-19
Si013866m.g	1206	2.33717	Up	2.23512e-26	3.4568e-25
Si020922m.g	2418	2.33477	Up	3.57004e-42	9.09231e-41
Si035777m.g	1308	2.33101	Up	1.05091e-07	5.2569e-07
Si033228m.g	1389	2.33101	Up	0.0001992	0.000657566
Si000854m.g	1695	2.33101	Up	0.0001992	0.000657491
Si005757m.g	3147	2.33101	Up	1.05091e-07	5.25781e-07
Si006695m.g	1116	2.31591	Up	7.38036e-09	4.11672e-08
Si013510m.g	1656	2.31453	Up	1.27852e-35	2.71269e-34
Si019651m.g	1182	2.31084	Up	4.99714e-20	5.85417e-19
Si001944m.g	1101	2.30899	Up	3.63334e-08	1.90287e-07
Si019833m.g	219	2.30502	Up	1.31139e-05	5.13832e-05
Si019587m.g	2028	2.30064	Up	1.79576e-07	8.75321e-07
Si028168m.g	486	2.29037	Up	1.82582e-10	1.17386e-09
Si027366m.g	2730	2.29037	Up	8.91786e-07	4.04106e-06
Si032839m.g	1440	2.29037	Up	6.66136e-05	0.000237415
Si002259m.g	963	2.29037	Up	8.91786e-07	4.04169e-06
Si038195m.g	300	2.29037	Up	1.82582e-10	1.1736e-09
Si011791m.g	708	2.29037	Up	6.66136e-05	0.000237386
Si035230m.g	1548	2.2778	Up	7.64264e-65	3.04267e-63
Si026691m.g	900	2.27743	Up	4.45464e-06	1.85822e-05
Si029713m.g	1425	2.26438	Up	2.13634e-08	1.14197e-07
Si025339m.g	945	2.26236	Up	1.28415e-16	1.25105e-15
Si020240m.g	1698	2.26062	Up	6.73522e-26	1.01989e-24
Si006344m.g	1428	2.25928	Up	5.58256e-79	2.74236e-77
Si011385m.g	345	2.25561	Up	1.51838e-06	6.7074e-06
Si031222m.g	555	2.25561	Up	7.74698e-12	5.55357e-11
Si012196m.g	315	2.2524	Up	1.05105e-07	5.25668e-07
Si030586m.g	945	2.2473	Up	6.34506e-21	7.7366e-20
Si038649m.g	1863	2.24695	Up	9.18136e-32	1.70688e-30
Si032369m.g	1365	2.2379	Up	0.000113883	0.000390845
Si033051m.g	2154	2.2379	Up	0.000113883	0.000390798
Si019201m.g	408	2.2379	Up	7.58194e-06	3.06396e-05
Si035138m.g	1587	2.2379	Up	1.77267e-27	2.85747e-26
Si014053m.g	999	2.2379	Up	7.58194e-06	3.06439e-05
Si022204m.g	1224	2.23189	Up	6.7624e-195	9.7027e-193
Si000808m.g	1743	2.23025	Up	3.30032e-13	2.60139e-12
Si011082m.g	603	2.22844	Up	1.79424e-20	2.14354e-19
Si015660m.g	1545	2.21482	Up	3.81354e-05	0.000140068
Si039738m.g	702	2.21482	Up	4.3109e-09	2.45612e-08
Si019948m.g	2256	2.21482	Up	3.81354e-05	0.00014005
Si026869m.g	609	2.20791	Up	3.61322e-16	3.42789e-15
Si019570m.g	648	2.20548	Up	8.77854e-07	3.98291e-06
Si026121m.g	1833	2.20548	Up	1.49105e-09	8.87918e-09
Si018495m.g	522	2.20548	Up	8.77854e-07	3.98354e-06
Si011571m.g	198	2.20043	Up	2.10354e-08	1.12547e-07
Si016034m.g	306	2.19726	Up	5.16362e-10	3.19439e-09
Si035214m.g	1554	2.19726	Up	1.28487e-05	5.04051e-05
Si018084m.g	810	2.19351	Up	3.00142e-07	1.42888e-06
Si002801m.g	687	2.18648	Up	0	0
Si030291m.g	1074	2.18346	Up	2.5048e-09	1.45894e-08
Si017437m.g	1191	2.17949	Up	3.54648e-16	3.36677e-15
Si026109m.g	1893	2.17489	Up	4.83956e-15	4.30525e-14
Si000196m.g	2871	2.1746	Up	2.50492e-47	7.29649e-46
Si035904m.g	1236	2.17369	Up	3.01264e-90	1.74282e-88
Si006847m.g	1008	2.17232	Up	1.47911e-06	6.54388e-06
Si008809m.g	1422	2.17232	Up	1.68798e-27	2.72246e-26
Si040084m.g	684	2.16751	Up	6.4553e-05	0.000230411
Si039480m.g	1050	2.16109	Up	4.1967e-09	2.39247e-08
Si019533m.g	1059	2.14951	Up	3.21398e-23	4.34067e-22
Si006103m.g	1821	2.1489	Up	5.92226e-08	3.0385e-07
Si028133m.g	2247	2.14598	Up	7.3187e-06	2.96378e-05
Si025872m.g	3108	2.14598	Up	7.3187e-06	2.9642e-05
Si011707m.g	1611	2.13837	Up	2.48256e-06	1.06627e-05
Si027571m.g	348	2.13509	Up	2.43302e-301	6.71583e-299
Si003105m.g	525	2.13026	Up	3.01978e-18	3.22247e-17
Si006633m.g	1170	2.12373	Up	3.048e-180	3.87457e-178
Si038776m.g	1119	2.11861	Up	0.000108696	0.000374148
Si038989m.g	1323	2.11528	Up	1.16845e-08	6.41387e-08
Si036611m.g	981	2.11079	Up	2.45902e-41	6.10186e-40
Si026541m.g	1095	2.11062	Up	1.76905e-13	1.427e-12
Si036382m.g	1062	2.1098	Up	8.29108e-18	8.62528e-17
Si033396m.g	924	2.1036	Up	4.15008e-06	1.73818e-05
Si013925m.g	1143	2.09773	Up	4.81264e-07	2.24396e-06
Si028628m.g	1401	2.09478	Up	2.53926e-20	3.0125e-19
Si002463m.g	867	2.09445	Up	3.559e-14	3.00643e-13
Si026536m.g	1098	2.09106	Up	1.58643e-30	2.85055e-29
Si026282m.g	1464	2.08939	Up	0	0
Si010022m.g	1413	2.07398	Up	5.70416e-29	9.73065e-28
Si017394m.g	1212	2.07266	Up	1.13683e-36	2.47177e-35
Si004010m.g	1419	2.06798	Up	6.07884e-05	0.000217913
Si027134m.g	252	2.06798	Up	2.22016e-32	4.22224e-31
Si025934m.g	2778	2.06798	Up	6.07884e-05	0.000217886
Si001290m.g	1425	2.06798	Up	0.000182005	0.000604589
Si028941m.g	2475	2.06798	Up	7.56596e-28	1.23332e-26
Si007519m.g	372	2.06798	Up	6.6006e-12	4.75292e-11
Si014065m.g	993	2.06313	Up	5.46922e-202	8.17085e-200
Si010411m.g	1104	2.05937	Up	2.29606e-20	2.73068e-19
Si036013m.g	1194	2.05701	Up	2.89148e-16	2.75852e-15
Si025942m.g	2760	2.05042	Up	5.13154e-29	8.76414e-28
Si001979m.g	1086	2.04983	Up	3.06484e-19	3.4483e-18
Si026925m.g	510	2.04526	Up	1.8275e-08	9.84325e-08
Si015009m.g	927	2.04151	Up	1.25679e-25	1.8844e-24
Si035820m.g	1287	2.03724	Up	1.70558e-145	1.72842e-143
Si000406m.g	2301	2.03481	Up	5.1469e-11	3.46913e-10
Si027968m.g	1752	2.03481	Up	3.88412e-06	1.63268e-05
Si028295m.g	471	2.03206	Up	6.3893e-28	1.0474e-26
Si025579m.g	183	2.02734	Up	3.39156e-05	0.000125428
Si008820m.g	1032	2.02734	Up	3.39156e-05	0.000125444
Si027002m.g	396	2.02218	Up	3.0081e-08	1.58631e-07
Si011437m.g	300	2.02218	Up	0.000101012	0.000349484
Si028362m.g	3246	2.02218	Up	3.0081e-08	1.58602e-07
Si005025m.g	1143	2.01907	Up	8.74582e-08	4.41219e-07
Si026071m.g	2025	2.01832	Up	6.3864e-58	2.3022e-56
Si022545m.g	1038	2.01551	Up	0.000302962	0.000972613
Si004854m.g	1419	2.01551	Up	2.54816e-07	1.22193e-06
Si014122m.g	942	2.01551	Up	0.000302962	0.00097272
Si004924m.g	3111	2.00385	Up	1.09275e-20	1.31799e-19
Si028385m.g	510	2.00029	Up	2.09476e-26	3.24319e-25
Si038807m.g	3111	1.99872	Up	4.93652e-08	2.55218e-07
Si036455m.g	1032	1.99808	Up	8.33054e-17	8.19288e-16
Si035764m.g	1317	1.99398	Up	3.87274e-24	5.43553e-23
Si013413m.g	1896	1.99398	Up	1.88946e-05	7.25617e-05
Si025323m.g	1797	1.99185	Up	2.4389e-45	6.75135e-44
Si010134m.g	1317	1.98998	Up	4.44644e-48	1.32311e-46
Si026602m.g	1017	1.98552	Up	5.59988e-05	0.000201491
Si037285m.g	708	1.98453	Up	8.46694e-158	9.22546e-156
Si019564m.g	705	1.98225	Up	5.38374e-12	3.90287e-11
Si037292m.g	705	1.9812	Up	7.06782e-81	3.56255e-79
Si003182m.g	483	1.97487	Up	3.57858e-06	1.50797e-05
Si014158m.g	903	1.97487	Up	0.000166922	0.000558068
Si014418m.g	681	1.97381	Up	6.64478e-38	1.49407e-36
Si001225m.g	1464	1.97275	Up	0	0
Si001862m.g	1137	1.97007	Up	1.05012e-263	2.22158e-261
Si024807m.g	1347	1.9661	Up	3.67678e-10	2.3011e-09
Si014419m.g	678	1.9661	Up	5.13514e-45	1.40673e-43
Si001929m.g	1107	1.96447	Up	3.38102e-27	5.37827e-26
Si026034m.g	2133	1.96414	Up	1.56747e-08	8.49477e-08
Si027131m.g	258	1.9596	Up	2.03718e-16	1.95833e-15
Si002096m.g	1029	1.9555	Up	3.1029e-05	0.00011543
Si005096m.g	2919	1.9555	Up	3.1029e-05	0.000115415
Si037143m.g	762	1.95477	Up	3.50916e-22	4.56285e-21
Si022933m.g	828	1.9525	Up	1.99784e-06	8.68506e-06
Si031718m.g	237	1.94768	Up	4.08304e-11	2.7701e-10
Si003106m.g	525	1.94245	Up	9.1979e-05	0.000320373
Si011721m.g	351	1.94245	Up	9.1979e-05	0.000320412
Si001040m.g	1557	1.94245	Up	9.1979e-05	0.000320335
Si013146m.g	3417	1.94245	Up	9.1979e-05	0.000320296
Si006428m.g	1341	1.93673	Up	1.76171e-36	3.81328e-35
Si016375m.g	2331	1.93673	Up	3.36898e-10	2.11303e-09
Si030423m.g	1017	1.93534	Up	1.52039e-15	1.39008e-14
Si018370m.g	612	1.93396	Up	3.1424e-13	2.48232e-12
Si022220m.g	1215	1.93048	Up	1.71911e-05	6.63183e-05
Si028045m.g	1233	1.93048	Up	1.71911e-05	6.63272e-05
Si030083m.g	1191	1.92858	Up	8.6167e-16	8.00955e-15
Si028807m.g	3021	1.92213	Up	3.25424e-06	1.37831e-05
Si034427m.g	2181	1.90197	Up	3.51962e-18	3.73934e-17
Si039737m.g	1323	1.89805	Up	0.00015025	0.000505244
Si038347m.g	231	1.89623	Up	1.60679e-134	1.49741e-132
Si028257m.g	1890	1.89395	Up	2.60312e-13	2.06872e-12
Si040281m.g	1461	1.89395	Up	2.79696e-05	0.000104815
Si037850m.g	477	1.8911	Up	5.27924e-06	2.17898e-05
Si011313m.g	387	1.8911	Up	5.27924e-06	2.17929e-05
Si008118m.g	1245	1.8911	Up	5.27924e-06	2.17867e-05
Si004937m.g	1086	1.89063	Up	2.0646e-25	3.05609e-24
Si027701m.g	1632	1.88511	Up	7.26496e-09	4.05626e-08
Si028059m.g	2805	1.88511	Up	7.26496e-09	4.05704e-08
Si030549m.g	966	1.88427	Up	9.05608e-18	9.40424e-17
Si032421m.g	546	1.88355	Up	2.77426e-10	1.75483e-09
Si020985m.g	3948	1.87533	Up	1.54389e-05	5.98856e-05
Si013722m.g	1356	1.87191	Up	6.45642e-168	7.66912e-166
Si006329m.g	1449	1.8696	Up	1.92767e-26	2.99248e-25
Si035208m.g	1554	1.85939	Up	8.52826e-06	3.42347e-05
Si014256m.g	813	1.85834	Up	2.66606e-22	3.47908e-21
Si016944m.g	1536	1.85789	Up	6.51742e-38	1.46657e-36
Si002335m.g	936	1.85776	Up	1.33085e-21	1.67997e-20
Si001772m.g	1182	1.85647	Up	6.52604e-09	3.65991e-08
Si023770m.g	300	1.85487	Up	1.38054e-25	2.06249e-24
Si029899m.g	1302	1.85324	Up	2.08708e-17	2.12022e-16
Si030395m.g	1032	1.85302	Up	2.25618e-42	5.77658e-41
Si014131m.g	933	1.84998	Up	2.64316e-15	2.39471e-14
Si023536m.g	453	1.84934	Up	3.04524e-12	2.24924e-11
Si003113m.g	519	1.84559	Up	7.8395e-11	5.20175e-10
Si039507m.g	1098	1.84376	Up	1.53522e-23	2.09884e-22
Si014424m.g	675	1.84264	Up	1.8072e-35	3.79827e-34
Si026123m.g	1824	1.84057	Up	2.49084e-05	9.39389e-05
Si004834m.g	1002	1.84057	Up	2.49084e-05	9.39511e-05
Si005965m.g	2109	1.83351	Up	0.00013329	0.000451884
Si012801m.g	1359	1.83351	Up	2.60792e-06	1.1178e-05
Si018911m.g	234	1.83351	Up	0.00013329	0.000451937
Si038708m.g	714	1.83351	Up	0.00013329	0.00045199
Si014780m.g	228	1.8312	Up	7.5653e-133	6.87351e-131
Si024524m.g	1410	1.82937	Up	6.7007e-15	5.91191e-14
Si001091m.g	1533	1.82005	Up	1.54267e-07	7.57816e-07
Si035427m.g	1452	1.818	Up	1.66664e-08	8.99857e-08
Si026041m.g	2106	1.80874	Up	1.51373e-13	1.22515e-12
Si030840m.g	789	1.80494	Up	1.66268e-52	5.39637e-51
Si037057m.g	798	1.80494	Up	5.17628e-09	2.93016e-08
Si033133m.g	1884	1.80494	Up	4.4326e-07	2.07578e-06
Si009704m.g	1722	1.80028	Up	3.48206e-11	2.37516e-10
Si009710m.g	1716	1.79916	Up	2.88592e-09	1.67453e-08
Si011453m.g	282	1.79916	Up	3.75588e-17	3.77319e-16
Si033946m.g	3702	1.79439	Up	4.59606e-230	7.88211e-228
Si033053m.g	1524	1.7938	Up	2.19622e-05	8.34794e-05
Si016887m.g	1587	1.79308	Up	1.58219e-144	1.58673e-142
Si026284m.g	1464	1.79044	Up	0.000214312	0.000703523
Si039685m.g	1086	1.79044	Up	0.000214312	0.000703443
Si016990m.g	1503	1.78419	Up	1.20774e-05	4.75147e-05
Si022356m.g	1143	1.78295	Up	7.40578e-48	2.18132e-46
Si014124m.g	942	1.78182	Up	3.90256e-74	1.81263e-72
Si004607m.g	354	1.7807	Up	7.05156e-07	3.23379e-06
Si032750m.g	2460	1.77847	Up	0.00011689	0.000400403
Si031090m.g	645	1.77252	Up	1.42039e-09	8.48283e-09
Si026762m.g	786	1.77144	Up	2.1246e-78	1.0384e-76
Si038648m.g	624	1.77126	Up	3.35088e-13	2.64053e-12
Si036465m.g	1029	1.76897	Up	4.45408e-62	1.7121e-60
Si002184m.g	996	1.76842	Up	3.05768e-24	4.32086e-23
Si025563m.g	228	1.76842	Up	6.38976e-05	0.000228325
Si010791m.g	840	1.76188	Up	2.02338e-06	8.79215e-06
Si012437m.g	1281	1.761	Up	2.4626e-10	1.56349e-09
Si000143m.g	3183	1.75986	Up	5.27668e-13	4.10451e-12
Si030244m.g	1107	1.75986	Up	3.49988e-05	0.000129236
Si025947m.g	2745	1.75603	Up	4.7444e-12	3.45061e-11
Si005591m.g	954	1.75387	Up	3.69582e-08	1.9328e-07
Si030181m.g	1137	1.7516	Up	5.08374e-44	1.35176e-42
Si027471m.g	765	1.75079	Up	6.18074e-07	2.84977e-06
Si017349m.g	1245	1.75017	Up	3.67688e-90	2.12285e-88
Si012959m.g	300	1.74605	Up	1.05534e-05	4.18827e-05
Si015749m.g	1572	1.74342	Up	3.57062e-31	6.53329e-30
Si026524m.g	1107	1.74336	Up	8.09758e-21	9.8321e-20
Si010384m.g	1119	1.74314	Up	2.1616e-10	1.37934e-09
Si006424m.g	1341	1.74154	Up	3.12788e-30	5.57879e-29
Si003736m.g	1602	1.7404	Up	5.80778e-06	2.38423e-05
Si016441m.g	2220	1.7404	Up	5.80778e-06	2.38457e-05
Si036621m.g	978	1.73783	Up	1.04992e-07	5.25378e-07
Si024080m.g	633	1.73783	Up	0.000186267	0.000617827
Si004203m.g	2175	1.73783	Up	1.04992e-07	5.25469e-07
Si010493m.g	1041	1.73143	Up	2.71954e-45	7.50671e-44
Si035075m.g	1623	1.73094	Up	0.000101559	0.000351126
Si014414m.g	681	1.73094	Up	7.08446e-22	9.04134e-21
Si023502m.g	486	1.72755	Up	1.34669e-45	3.73862e-44
Si019926m.g	2037	1.72744	Up	3.28166e-56	1.14318e-54
Si040087m.g	1311	1.72694	Up	9.74902e-07	4.40187e-06
Si006999m.g	900	1.72509	Up	5.55026e-05	0.000199756
Si036647m.g	969	1.72453	Up	5.51154e-71	2.47277e-69
Si022858m.g	873	1.72125	Up	7.75188e-17	7.64193e-16
Si016889m.g	1584	1.72113	Up	8.25194e-120	6.79449e-118
Si036629m.g	975	1.71696	Up	1.01922e-106	7.24019e-105
Si018368m.g	615	1.71184	Up	9.16204e-06	3.66115e-05
Si004326m.g	1443	1.71184	Up	9.16204e-06	3.66166e-05
Si036684m.g	954	1.71184	Up	9.16204e-06	3.66065e-05
Si006270m.g	1533	1.7078	Up	3.10694e-13	2.45497e-12
Si014051m.g	1002	1.70541	Up	2.7777e-06	1.18653e-05
Si004997m.g	1611	1.70269	Up	1.5322e-06	6.76121e-06
Si036724m.g	942	1.70246	Up	6.12578e-30	1.08258e-28
Si029181m.g	1941	1.69986	Up	3.97372e-34	7.99239e-33
Si019596m.g	273	1.69601	Up	0.00029511	0.000949509
Si026833m.g	660	1.69601	Up	0.00029511	0.000949403
Si014128m.g	933	1.69381	Up	1.69562e-32	3.23316e-31
Si007601m.g	315	1.69247	Up	0.000160549	0.00053763
Si038037m.g	381	1.69091	Up	4.40042e-08	2.28521e-07
Si015604m.g	2088	1.68947	Up	8.75726e-05	0.00030624
Si029489m.g	1572	1.68518	Up	4.48388e-17	4.48899e-16
Si029000m.g	2340	1.68354	Up	1.27325e-208	1.9734e-206
Si036858m.g	885	1.68332	Up	7.35068e-14	6.06447e-13
Si010719m.g	894	1.6818	Up	4.01052e-10	2.50565e-09
Si002103m.g	1026	1.68171	Up	5.95476e-88	3.33179e-86
Si031939m.g	837	1.67566	Up	7.31024e-07	3.34395e-06
Si013962m.g	1104	1.6754	Up	1.33304e-23	1.8302e-22
Si029587m.g	1503	1.67464	Up	2.0459e-41	5.08545e-40
Si011177m.g	516	1.67284	Up	1.23814e-07	6.1426e-07
Si029020m.g	2289	1.67284	Up	1.23814e-07	6.14155e-07
Si035833m.g	1278	1.67156	Up	2.08976e-21	2.6017e-20
Si026134m.g	1803	1.67109	Up	6.58292e-22	8.41238e-21
Si010498m.g	1038	1.66708	Up	4.18906e-62	1.61237e-60
Si029714m.g	1422	1.66669	Up	4.99784e-46	1.40497e-44
Si007366m.g	534	1.66525	Up	1.31704e-90	7.64963e-89
Si031122m.g	624	1.66021	Up	2.88708e-18	3.08768e-17
Si014138m.g	924	1.66021	Up	2.88708e-18	3.08655e-17
Si030497m.g	987	1.65294	Up	2.25066e-05	8.54366e-05
Si008123m.g	1485	1.65294	Up	1.0666e-07	5.3308e-07
Si013519m.g	1638	1.65294	Up	2.25066e-05	8.54255e-05
Si010930m.g	738	1.65294	Up	0.000252376	0.000821129
Si038094m.g	351	1.65294	Up	0.000137446	0.00046494
Si022523m.g	1047	1.65294	Up	8.99906e-12	6.4115e-11
Si011125m.g	576	1.65294	Up	3.7423e-06	1.57512e-05
Si027036m.g	345	1.65294	Up	1.66861e-10	1.07805e-09
Si012311m.g	348	1.64792	Up	2.04604e-25	3.03172e-24
Si028384m.g	1500	1.63682	Up	8.69156e-09	4.81567e-08
Si006889m.g	978	1.63645	Up	4.88754e-23	6.56421e-22
Si031113m.g	627	1.63626	Up	1.56463e-08	8.48098e-08
Si035156m.g	1578	1.63597	Up	1.94768e-15	1.77348e-14
Si030289m.g	1074	1.63526	Up	4.7086e-240	8.86165e-238
Si017815m.g	963	1.63358	Up	1.65303e-07	8.09422e-07
Si003116m.g	519	1.62767	Up	1.14075e-24	1.64163e-23
Si011925m.g	819	1.62741	Up	1.23546e-10	8.05383e-10
Si021370m.g	2088	1.62597	Up	1.05654e-05	4.19245e-05
Si026371m.g	1332	1.62052	Up	1.34163e-08	7.32702e-08
Si040869m.g	1836	1.62042	Up	3.68142e-83	1.90533e-81
Si039791m.g	1308	1.61493	Up	8.2646e-35	1.69761e-33
Si013656m.g	1452	1.6145	Up	5.62968e-85	2.99936e-83
Si037137m.g	768	1.61405	Up	0	0
Si012643m.g	579	1.61395	Up	2.55388e-07	1.22406e-06
Si029098m.g	2094	1.61244	Up	4.28522e-72	1.94974e-70
Si010794m.g	837	1.60855	Up	3.54906e-09	2.0393e-08
Si005168m.g	1608	1.60855	Up	1.50921e-06	6.6679e-06
Si026213m.g	1572	1.6064	Up	2.7336e-06	1.16821e-05
Si007108m.g	786	1.60403	Up	4.11002e-13	3.21774e-12
Si002043m.g	1050	1.60403	Up	9.0769e-11	5.99125e-10
Si011432m.g	303	1.60294	Up	2.9372e-33	5.72873e-32
Si040184m.g	1632	1.59849	Up	1.20782e-07	6.00041e-07
Si019844m.g	2016	1.59849	Up	4.26678e-18	4.50835e-17
Si035211m.g	1554	1.59523	Up	2.16186e-40	5.21708e-39
Si010058m.g	1377	1.59021	Up	5.99114e-76	2.84192e-74
Si035224m.g	1548	1.58899	Up	2.13792e-29	3.69489e-28
Si018012m.g	855	1.58735	Up	1.15331e-11	8.16077e-11
Si020218m.g	2784	1.58255	Up	0.000181492	0.000603025
Si026294m.g	1449	1.58255	Up	4.2116e-06	1.76267e-05
Si000271m.g	2604	1.58043	Up	4.6445e-09	2.63686e-08
Si024646m.g	1137	1.57699	Up	3.34464e-07	1.58291e-06
Si037846m.g	480	1.57494	Up	1.38666e-05	5.40908e-05
Si001861m.g	1137	1.57289	Up	6.0651e-79	2.97436e-77
Si029541m.g	1536	1.57287	Up	7.27746e-33	1.40709e-31
Si019277m.g	840	1.57202	Up	7.15178e-38	1.60309e-36
Si019627m.g	780	1.57048	Up	2.52092e-05	9.50115e-05
Si007084m.g	813	1.56841	Up	1.8111e-10	1.16517e-09
Si026750m.g	813	1.56841	Up	1.8111e-10	1.16491e-09
Si010827m.g	819	1.56748	Up	6.97036e-168	8.21227e-166
Si007555m.g	348	1.5646	Up	1.0872e-120	9.00295e-119
Si029681m.g	1446	1.56351	Up	2.8619e-41	7.07734e-40
Si002655m.g	762	1.56274	Up	4.80404e-11	3.24558e-10
Si012404m.g	318	1.56274	Up	4.80404e-11	3.24634e-10
Si005186m.g	1119	1.5613	Up	2.08724e-119	1.71372e-117
Si009879m.g	1533	1.55855	Up	1.34215e-44	3.62194e-43
Si006192m.g	1638	1.5583	Up	6.46362e-06	2.63592e-05
Si040239m.g	1155	1.55673	Up	4.12e-08	2.14612e-07
Si038189m.g	303	1.55614	Up	3.50182e-98	2.30666e-96
Si038925m.g	903	1.55341	Up	7.41182e-08	3.76146e-07
Si001849m.g	1143	1.54745	Up	1.61348e-12	1.21495e-11
Si006831m.g	1020	1.54715	Up	1.94234e-08	1.04308e-07
Si019934m.g	1623	1.54603	Up	0.000279944	0.000903722
Si026851m.g	639	1.54568	Up	3.91468e-24	5.48907e-23
Si014859m.g	2100	1.54442	Up	3.01566e-06	1.28194e-05
Si012125m.g	444	1.54332	Up	8.7343e-19	9.63632e-18
Si025901m.g	2955	1.54096	Up	7.79988e-40	1.85603e-38
Si030774m.g	822	1.54091	Up	1.14564e-13	9.34009e-13
Si022963m.g	804	1.54091	Up	1.14564e-13	9.34272e-13
Si007296m.g	624	1.53928	Up	5.45596e-06	2.24553e-05
Si000689m.g	1872	1.53653	Up	4.53808e-55	1.54738e-53
Si004790m.g	543	1.5351	Up	7.0415e-05	0.000250041
Si024551m.g	2547	1.53364	Up	9.88042e-06	3.93574e-05
Si023178m.g	669	1.53265	Up	7.79782e-12	5.58863e-11
Si031446m.g	429	1.52917	Up	8.95276e-93	5.3063e-91
Si009402m.g	2361	1.52308	Up	4.92656e-112	3.7184e-110
Si031935m.g	1251	1.5224	Up	3.76072e-28	6.22484e-27
Si001640m.g	1239	1.5217	Up	4.5948e-06	1.91393e-05
Si008669m.g	3273	1.52049	Up	3.2508e-05	0.000120622
Si022014m.g	1359	1.52017	Up	3.91296e-71	1.76101e-69
Si014183m.g	873	1.51864	Up	1.71252e-07	8.36436e-07
Si014496m.g	579	1.51829	Up	6.35258e-22	8.12878e-21
Si012343m.g	1572	1.51823	Up	6.83314e-19	7.56763e-18
Si037230m.g	729	1.51766	Up	2.5911e-23	3.51582e-22
Si040363m.g	312	1.51544	Up	8.30968e-06	3.34128e-05
Si023596m.g	417	1.51378	Up	3.08002e-07	1.46509e-06
Si039173m.g	1548	1.51378	Up	3.08002e-07	1.46485e-06
Si010955m.g	717	1.51276	Up	1.17209e-08	6.43265e-08
Si009337m.g	2595	1.51076	Up	4.55834e-22	5.87697e-21
Si026722m.g	858	1.5105	Up	3.08032e-09	1.78197e-08
Si020732m.g	2502	1.5061	Up	1.44229e-07	7.10192e-07
Si007044m.g	855	1.50484	Up	1.45144e-09	8.65399e-09
Si020891m.g	141	1.50408	Up	0.000107501	0.000370342
Si023469m.g	507	1.50408	Up	0.000107501	0.000370386
Si011486m.g	255	1.50368	Up	6.79318e-17	6.72887e-16
Si014259m.g	810	1.49682	Up	1.79734e-06	7.86299e-06
Si007614m.g	300	1.49584	Up	1.22287e-09	7.33038e-09
Si019109m.g	1143	1.49556	Up	6.06478e-46	1.7016e-44
Si012391m.g	480	1.4954	Up	4.6583e-07	2.1769e-06
Si031197m.g	570	1.49424	Up	0.000195932	0.000647735
Si026245m.g	1530	1.49283	Up	1.8015e-47	5.25809e-46
Si000966m.g	1611	1.49233	Up	8.77206e-39	2.03392e-37
Si003555m.g	258	1.48888	Up	4.4606e-189	6.18572e-187
Si039816m.g	795	1.48882	Up	2.17722e-07	1.05223e-06
Si034590m.g	1968	1.48873	Up	1.0621e-187	1.44521e-185
Si029197m.g	1905	1.48788	Up	1.48803e-08	8.08237e-08
Si028044m.g	1965	1.48701	Up	1.61636e-87	9.00905e-86
Si006398m.g	1371	1.48302	Up	5.84256e-06	2.39749e-05
Si026957m.g	456	1.48302	Up	3.14442e-48	9.376e-47
Si031356m.g	480	1.47979	Up	4.24878e-12	3.10182e-11
Si007109m.g	786	1.47826	Up	1.25e-08	6.84078e-08
Si014231m.g	840	1.47694	Up	6.1098e-24	8.5053e-23
Si031238m.g	546	1.47397	Up	5.86948e-09	3.30385e-08
Si001109m.g	1527	1.47397	Up	9.49928e-13	7.27776e-12
Si034309m.g	2406	1.47237	Up	8.54432e-08	4.31579e-07
Si026803m.g	714	1.47131	Up	3.46958e-159	3.83812e-157
Si013694m.g	1398	1.47053	Up	9.80388e-18	1.01372e-16
Si028131m.g	1521	1.46908	Up	1.68587e-30	3.0236e-29
Si011305m.g	393	1.46852	Up	4.88652e-06	2.02641e-05
Si026504m.g	1140	1.46839	Up	2.4883e-95	1.55093e-93
Si034640m.g	1923	1.46826	Up	1.73778e-17	1.77407e-16
Si009882m.g	1533	1.46739	Up	1.58362e-191	2.22806e-189
Si017094m.g	1428	1.46653	Up	1.90437e-05	7.30759e-05
Si018917m.g	228	1.46513	Up	1.27068e-14	1.10297e-13
Si002815m.g	681	1.46513	Up	9.93232e-28	1.61452e-26
Si030403m.g	1026	1.46405	Up	1.66449e-38	3.81962e-37
Si036181m.g	1140	1.46391	Up	7.48386e-05	0.000264841
Si029690m.g	1443	1.46391	Up	7.48386e-05	0.000264809
Si027727m.g	1428	1.46391	Up	7.48386e-05	0.000264873
Si031878m.g	1302	1.46251	Up	6.7115e-13	5.18857e-12
Si005685m.g	4458	1.46231	Up	7.09218e-176	8.89838e-174
Si025970m.g	2634	1.46118	Up	3.7077e-44	9.93163e-43
Si032289m.g	2718	1.4603	Up	8.80584e-06	3.53001e-05
Si024054m.g	693	1.4603	Up	8.79318e-09	4.86825e-08
Si003341m.g	378	1.4603	Up	0.000297376	0.000956269
Si009995m.g	1437	1.45793	Up	1.05537e-06	4.7445e-06
Si027438m.g	735	1.45725	Up	4.15806e-22	5.38485e-21
Si000604m.g	1965	1.45672	Up	5.65266e-33	1.09513e-31
Si013976m.g	1086	1.45625	Up	1.28124e-07	6.34337e-07
Si013928m.g	1140	1.455	Up	8.24728e-30	1.45043e-28
Si032590m.g	1446	1.45264	Up	0.000135798	0.000459792
Si018849m.g	276	1.45005	Up	5.36722e-63	2.08523e-61
Si026617m.g	996	1.44985	Up	2.23606e-13	1.7878e-12
Si030518m.g	978	1.44985	Up	2.29354e-07	1.10532e-06
Si017494m.g	1158	1.44907	Up	3.45654e-09	1.98811e-08
Si021826m.g	1512	1.44649	Up	7.3433e-06	2.9725e-05
Si010614m.g	960	1.44649	Up	6.22666e-05	0.000222717
Si027734m.g	1071	1.44505	Up	2.99316e-15	2.70252e-14
Si001834m.g	1149	1.44349	Up	2.86604e-21	3.54985e-20
Si021624m.g	1695	1.44349	Up	5.0095e-08	2.58899e-07
Si029773m.g	1389	1.44267	Up	2.81748e-63	1.09757e-61
Si000619m.g	1947	1.44251	Up	1.62338e-80	8.11213e-79
Si022355m.g	1143	1.43882	Up	1.5807e-06	6.96676e-06
Si029973m.g	1248	1.43862	Up	5.49236e-19	6.11075e-18
Si012978m.g	426	1.43835	Up	5.63194e-16	5.29282e-15
Si013849m.g	1227	1.43363	Up	6.11574e-06	2.50145e-05
Si023590m.g	420	1.43363	Up	6.11574e-06	2.50109e-05
Si009618m.g	1869	1.4311	Up	7.22664e-202	1.0741e-199
Si025035m.g	831	1.43055	Up	2.83542e-06	1.21012e-05
Si037829m.g	486	1.43055	Up	1.45197e-35	3.07171e-34
Si001287m.g	1425	1.42917	Up	1.47732e-11	1.03548e-10
Si006384m.g	1389	1.42798	Up	4.17458e-98	2.73119e-96
Si023769m.g	300	1.42721	Up	1.50735e-30	2.71182e-29
Si026928m.g	507	1.42706	Up	2.3812e-05	9.01088e-05
Si002923m.g	633	1.42594	Up	1.5695e-16	1.51933e-15
Si000732m.g	1827	1.42446	Up	7.3224e-13	5.64429e-12
Si001577m.g	1272	1.42412	Up	1.09929e-05	4.35079e-05
Si036381m.g	1062	1.42042	Up	3.54474e-46	9.99389e-45
Si006678m.g	1128	1.41945	Up	2.35952e-06	1.0175e-05
Si019356m.g	876	1.41945	Up	2.19024e-11	1.5172e-10
Si003178m.g	486	1.41848	Up	9.34612e-05	0.000325106
Si026011m.g	2283	1.41848	Up	9.34612e-05	0.000325067
Si026201m.g	1599	1.41848	Up	1.49147e-18	1.62326e-17
Si035206m.g	1557	1.41792	Up	3.72492e-10	2.33023e-09
Si034892m.g	1728	1.4159	Up	5.10306e-07	2.37403e-06
Si028332m.g	3816	1.41443	Up	2.37874e-07	1.14371e-06
Si016857m.g	1614	1.41193	Up	3.10866e-10	1.95441e-09
Si003230m.g	456	1.41193	Up	5.18882e-08	2.67736e-07
Si034190m.g	2625	1.40977	Up	2.3827e-35	4.99333e-34
Si021838m.g	1503	1.40902	Up	3.88612e-29	6.66064e-28
Si021000m.g	3828	1.40789	Up	1.06396e-46	3.05313e-45
Si029726m.g	1416	1.40783	Up	9.11824e-07	4.12606e-06
Si011199m.g	492	1.40501	Up	5.74204e-11	3.8479e-10
Si007978m.g	1635	1.40501	Up	0.000168999	0.000564688
Si010043m.g	1389	1.4024	Up	3.5559e-05	0.000131187
Si026884m.g	591	1.40096	Up	4.5969e-10	2.8566e-09
Si013542m.g	1593	1.40096	Up	4.5969e-10	2.85722e-09
Si022874m.g	861	1.39939	Up	1.67161e-16	1.61548e-15
Si000719m.g	1842	1.39904	Up	2.96322e-22	3.86338e-21
Si032100m.g	2013	1.3966	Up	1.68259e-08	9.07957e-08
Si001275m.g	1434	1.39621	Up	1.61809e-68	6.8764e-67
Si000659m.g	1902	1.39585	Up	8.61528e-57	3.04137e-55
Si010132m.g	1320	1.39451	Up	0	0
Si025961m.g	2682	1.38991	Up	3.07632e-09	1.78002e-08
Si003551m.g	258	1.38991	Up	0.000139607	0.000471863
Si018546m.g	486	1.38991	Up	2.94352e-05	0.000109995
Si037740m.g	531	1.38991	Up	1.03428e-17	1.06792e-16
Si013775m.g	1311	1.3891	Up	1.60491e-116	1.26057e-114
Si003463m.g	303	1.38634	Up	1.52265e-14	1.31499e-13
Si011312m.g	390	1.38605	Up	1.44152e-13	1.16899e-12
Si029652m.g	1461	1.38375	Up	5.4538e-09	3.08064e-08
Si032749m.g	585	1.38368	Up	1.71923e-200	2.54226e-198
Si017086m.g	1431	1.38093	Up	2.69076e-83	1.3976e-81
Si035416m.g	1461	1.38057	Up	2.4133e-06	1.03914e-05
Si008742m.g	1662	1.37918	Up	1.12405e-05	4.44087e-05
Si035975m.g	1209	1.37486	Up	2.97568e-131	2.67839e-129
Si007586m.g	324	1.37464	Up	2.01904e-07	9.79214e-07
Si037269m.g	714	1.37252	Up	1.63769e-87	9.11039e-86
Si027123m.g	261	1.37176	Up	1.99894e-06	8.68857e-06
Si029603m.g	1497	1.37176	Up	1.59483e-11	1.11488e-10
Si001818m.g	1158	1.36885	Up	4.95322e-23	6.64934e-22
Si026734m.g	843	1.3681	Up	5.77016e-14	4.79051e-13
Si038045m.g	375	1.36754	Up	1.67411e-07	8.19052e-07
Si003226m.g	456	1.36616	Up	1.00725e-16	9.87927e-16
Si030381m.g	1038	1.36475	Up	4.80032e-14	4.01176e-13
Si031245m.g	540	1.36343	Up	9.49908e-05	0.000330071
Si021740m.g	1584	1.36245	Up	1.95321e-84	1.03681e-82
Si009531m.g	2067	1.36216	Up	6.48492e-08	3.3131e-07
Si011556m.g	210	1.36216	Up	6.48492e-08	3.31369e-07
Si014652m.g	381	1.36206	Up	2.74636e-67	1.14529e-65
Si007560m.g	348	1.36013	Up	2.70658e-73	1.24122e-71
Si035219m.g	1551	1.35976	Up	5.07872e-159	5.57563e-157
Si025051m.g	348	1.35949	Up	1.64335e-61	6.30016e-60
Si034847m.g	1752	1.35837	Up	8.00122e-13	6.15281e-12
Si014510m.g	549	1.35786	Up	6.10378e-28	1.00173e-26
Si030727m.g	855	1.35749	Up	6.37336e-07	2.93205e-06
Si024102m.g	156	1.35749	Up	2.51582e-08	1.33717e-07
Si009257m.g	3000	1.35626	Up	2.81158e-50	8.73398e-49
Si039168m.g	765	1.35604	Up	4.5673e-29	7.81429e-28
Si004923m.g	1569	1.3545	Up	1.61276e-11	1.12687e-10
Si034107m.g	2865	1.35389	Up	1.07187e-34	2.19237e-33
Si021945m.g	1422	1.35219	Up	7.2594e-11	4.82899e-10
Si022343m.g	1146	1.35195	Up	3.2607e-87	1.80009e-85
Si002736m.g	723	1.35091	Up	6.34756e-06	2.59224e-05
Si026952m.g	459	1.35062	Up	1.33891e-11	9.41881e-11
Si011513m.g	234	1.34861	Up	5.3003e-26	8.04707e-25
Si014046m.g	1005	1.34809	Up	8.09936e-09	4.49701e-08
Si022669m.g	972	1.34809	Up	9.51452e-08	4.78417e-07
Si034175m.g	2664	1.3476	Up	0	0
Si029509m.g	1557	1.34431	Up	3.68596e-08	1.92799e-07
Si005274m.g	309	1.3426	Up	1.06031e-10	6.96217e-10
Si011470m.g	264	1.3426	Up	1.06031e-10	6.96375e-10
Si038119m.g	339	1.3426	Up	5.24042e-06	2.16389e-05
Si028377m.g	1488	1.341	Up	2.2511e-10	1.43393e-09
Si023302m.g	594	1.341	Up	6.44374e-05	0.000230027
Si000185m.g	2907	1.341	Up	9.62988e-16	8.93129e-15
Si018833m.g	285	1.3406	Up	3.48228e-75	1.64376e-73
Si025341m.g	1227	1.33928	Up	1.13078e-05	4.46384e-05
Si017145m.g	1047	1.33863	Up	8.79046e-11	5.81145e-10
Si021256m.g	2394	1.33733	Up	1.68738e-15	1.53935e-14
Si010579m.g	993	1.3368	Up	1.02931e-13	8.42248e-13
Si008374m.g	822	1.33647	Up	0.000140343	0.000474184
Si011099m.g	594	1.33546	Up	2.4455e-05	9.24093e-05
Si014801m.g	204	1.33477	Up	7.28564e-11	4.84534e-10
Si015472m.g	213	1.33459	Up	2.15656e-94	1.31586e-92
Si013603m.g	1509	1.33101	Up	2.97892e-07	1.4184e-06
Si009438m.g	2289	1.33101	Up	1.65891e-06	7.28817e-06
Si011172m.g	519	1.33101	Up	1.04712e-19	1.20575e-18
Si031087m.g	648	1.33101	Up	1.11362e-11	7.88567e-11
Si019736m.g	879	1.33101	Up	9.7959e-09	5.40275e-08
Si011813m.g	1092	1.32821	Up	1.15071e-07	5.72941e-07
Si030661m.g	897	1.32821	Up	5.87414e-14	4.86986e-13
Si030563m.g	957	1.32821	Up	3.43034e-20	4.05141e-19
Si028221m.g	2931	1.32785	Up	6.38144e-07	2.9353e-06
Si022816m.g	894	1.32743	Up	4.81608e-45	1.32057e-43
Si029632m.g	1479	1.32737	Up	3.56664e-06	1.50359e-05
Si017628m.g	1071	1.32674	Up	0	0
Si015546m.g	879	1.32671	Up	2.0139e-05	7.69632e-05
Si001263m.g	1440	1.32661	Up	9.46486e-96	5.95054e-94
Si013358m.g	2037	1.32537	Up	1.06038e-10	6.96101e-10
Si020214m.g	1167	1.32519	Up	4.9628e-270	1.11501e-267
Si017530m.g	1134	1.32514	Up	2.4606e-07	1.18131e-06
Si028359m.g	1344	1.32505	Up	9.61766e-146	9.78065e-144
Si022243m.g	1200	1.32432	Up	3.14948e-09	1.81908e-08
Si013984m.g	1083	1.32432	Up	1.36885e-06	6.07462e-06
Si017191m.g	1350	1.3241	Up	1.73066e-46	4.91761e-45
Si030321m.g	1062	1.32363	Up	1.72624e-08	9.30994e-08
Si025912m.g	2913	1.32208	Up	3.08306e-59	1.1412e-57
Si001829m.g	1152	1.322	Up	2.11656e-26	3.27519e-25
Si014238m.g	834	1.32174	Up	5.2676e-07	2.44783e-06
Si013960m.g	1107	1.31952	Up	0.000251674	0.000819028
Si009182m.g	4239	1.31841	Up	2.28312e-27	3.66805e-26
Si004625m.g	561	1.31796	Up	1.12909e-06	5.06333e-06
Si013726m.g	1353	1.31759	Up	7.85274e-08	3.97756e-07
Si029506m.g	1557	1.31734	Up	5.5404e-09	3.12529e-08
Si018139m.g	774	1.31701	Up	2.8386e-11	1.95048e-10
Si028053m.g	2019	1.31689	Up	2.05274e-12	1.53218e-11
Si031095m.g	639	1.31374	Up	2.4235e-06	1.04307e-05
Si037295m.g	705	1.31356	Up	3.54464e-15	3.18952e-14
Si012791m.g	1335	1.31309	Up	6.65812e-13	5.14867e-12
Si018228m.g	717	1.3126	Up	6.48412e-08	3.31386e-07
Si013471m.g	1755	1.31143	Up	1.34355e-20	1.61443e-19
Si021753m.g	1578	1.30899	Up	4.39814e-26	6.69844e-25
Si030750m.g	837	1.30803	Up	9.22584e-26	1.38905e-24
Si017118m.g	1404	1.30781	Up	5.35256e-08	2.7594e-07
Si023828m.g	249	1.30677	Up	7.77526e-05	0.000274583
Si021523m.g	1815	1.30638	Up	2.23384e-10	1.42356e-09
Si002439m.g	879	1.30614	Up	7.67432e-07	3.50275e-06
Si010103m.g	1341	1.30598	Up	2.03062e-126	1.75682e-124
Si012045m.g	399	1.30502	Up	4.24582e-15	3.7957e-14
Si020481m.g	141	1.30361	Up	1.12196e-05	4.43506e-05
Si000996m.g	1581	1.30101	Up	1.66535e-46	4.74135e-45
Si026453m.g	1212	1.2993	Up	9.4173e-08	4.73692e-07
Si025640m.g	198	1.29828	Up	6.381e-05	0.00022804
Si022410m.g	1110	1.29828	Up	1.41282e-08	7.69408e-08
Si004833m.g	648	1.29505	Up	1.78094e-19	2.03217e-18
Si009824m.g	1578	1.29449	Up	3.00638e-08	1.58569e-07
Si026599m.g	1023	1.29354	Up	2.67058e-10	1.69183e-09
Si010883m.g	777	1.29247	Up	8.84216e-15	7.73769e-14
Si010429m.g	1092	1.29037	Up	2.90322e-06	1.23687e-05
Si002581m.g	795	1.29037	Up	1.3133e-11	9.2454e-11
Si036774m.g	921	1.29037	Up	2.11758e-29	3.6663e-28
Si009195m.g	3807	1.29037	Up	2.90322e-06	1.23705e-05
Si011408m.g	324	1.29037	Up	1.65585e-07	8.1053e-07
Si009541m.g	2034	1.29037	Up	1.01075e-19	1.16479e-18
Si032784m.g	1707	1.29037	Up	1.74594e-16	1.68619e-15
Si006767m.g	1068	1.29037	Up	4.7456e-14	3.96831e-13
Si037328m.g	696	1.28932	Up	7.15808e-28	1.16946e-26
Si032884m.g	963	1.28886	Up	8.36676e-20	9.69975e-19
Si037045m.g	801	1.28876	Up	7.23816e-70	3.15464e-68
Si034588m.g	1968	1.28575	Up	4.1843e-126	3.59862e-124
Si040425m.g	249	1.28371	Up	1.63267e-05	6.31182e-05
Si021532m.g	1803	1.28325	Up	1.18035e-24	1.69777e-23
Si036517m.g	1008	1.28235	Up	3.41952e-15	3.0798e-14
Si035605m.g	1377	1.28176	Up	4.8451e-11	3.27104e-10
Si034916m.g	1713	1.28164	Up	9.81692e-30	1.72334e-28
Si010398m.g	1107	1.28153	Up	1.01419e-41	2.54277e-40
Si023580m.g	426	1.28132	Up	1.3175e-193	1.88104e-191
Si014743m.g	267	1.28097	Up	0.000301878	0.00096967
Si034558m.g	2016	1.28052	Up	1.63547e-26	2.54843e-25
Si007148m.g	756	1.27982	Up	2.1178e-27	3.40812e-26
Si030502m.g	984	1.27979	Up	6.73026e-30	1.18724e-28
Si027570m.g	3402	1.27948	Up	4.9119e-49	1.48914e-47
Si001504m.g	1311	1.27929	Up	1.085e-23	1.49532e-22
Si021883m.g	1467	1.27872	Up	1.00447e-80	5.04551e-79
Si017080m.g	1437	1.27743	Up	1.34034e-05	5.24463e-05
Si010899m.g	765	1.27743	Up	9.25464e-08	4.65753e-07
Si012289m.g	1077	1.27743	Up	9.25464e-08	4.65834e-07
Si026463m.g	1200	1.27674	Up	8.61544e-235	1.55094e-232
Si006556m.g	1236	1.27642	Up	7.67648e-27	1.20851e-25
Si025988m.g	2436	1.27493	Up	0	0
Si025866m.g	3138	1.27443	Up	1.61434e-06	7.10423e-06
Si030652m.g	900	1.27351	Up	8.82266e-29	1.49362e-27
Si014180m.g	876	1.27296	Up	1.31952e-18	1.44044e-17
Si000261m.g	2640	1.27207	Up	8.53956e-15	7.48192e-14
Si018124m.g	786	1.26961	Up	3.02106e-09	1.74909e-08
Si028873m.g	2676	1.26961	Up	1.79588e-14	1.54405e-13
Si029492m.g	1569	1.26806	Up	3.74428e-17	3.76285e-16
Si023530m.g	456	1.26765	Up	9.6921e-10	5.86565e-09
Si009083m.g	627	1.26667	Up	4.07156e-146	4.18461e-144
Si021334m.g	2184	1.26619	Up	7.51144e-37	1.63934e-35
Si010663m.g	930	1.26592	Up	5.1645e-08	2.66576e-07
Si014285m.g	792	1.26592	Up	9.02828e-06	3.61218e-05
Si022469m.g	1074	1.26438	Up	0.000201778	0.000665316
Si014603m.g	432	1.26438	Up	3.34894e-29	5.75014e-28
Si032939m.g	1224	1.26324	Up	2.5673e-10	1.62854e-09
Si030953m.g	732	1.26098	Up	2.51944e-65	1.01842e-63
Si012582m.g	3165	1.26062	Up	8.96234e-07	4.05931e-06
Si008662m.g	1431	1.25951	Up	4.18464e-22	5.41444e-21
Si031576m.g	333	1.2572	Up	3.19898e-18	3.40993e-17
Si033062m.g	465	1.25561	Up	2.87846e-08	1.52099e-07
Si020982m.g	3999	1.25486	Up	2.33504e-07	1.12419e-06
Si016558m.g	2025	1.25486	Up	2.3922e-13	1.91106e-12
Si035185m.g	1569	1.25408	Up	8.53818e-186	1.13515e-183
Si033475m.g	255	1.25084	Up	9.75876e-11	6.42376e-10
Si020187m.g	987	1.25057	Up	2.42404e-09	1.41332e-08
Si035159m.g	1578	1.24892	Up	5.83786e-16	5.47569e-15
Si010636m.g	948	1.24522	Up	1.97409e-20	2.35453e-19
Si035787m.g	1302	1.24368	Up	1.40501e-79	6.94903e-78
Si020098m.g	738	1.24248	Up	2.56332e-27	4.10457e-26
Si034977m.g	1677	1.24248	Up	4.34068e-10	2.7055e-09
Si030942m.g	741	1.24141	Up	2.497e-18	2.6794e-17
Si006561m.g	1230	1.24094	Up	1.31778e-46	3.76659e-45
Si002223m.g	981	1.24062	Up	5.66704e-16	5.32408e-15
Si028978m.g	2373	1.24038	Up	5.74496e-41	1.4063e-39
Si007570m.g	339	1.2379	Up	1.80246e-53	5.92297e-52
Si035992m.g	1203	1.2379	Up	0.00029241	0.000941344
Si013646m.g	1464	1.2379	Up	1.25256e-16	1.22068e-15
Si000748m.g	1812	1.23657	Up	9.93568e-89	5.59157e-87
Si006371m.g	1398	1.23399	Up	2.25596e-06	9.75306e-06
Si027586m.g	1785	1.23195	Up	5.90924e-08	3.03289e-07
Si036052m.g	1179	1.23168	Up	4.77814e-17	4.78028e-16
Si009424m.g	2319	1.23148	Up	1.46981e-16	1.42616e-15
Si040272m.g	939	1.22944	Up	5.8735e-06	2.40917e-05
Si037329m.g	696	1.22926	Up	7.01102e-35	1.44216e-33
Si016849m.g	1620	1.22913	Up	2.80244e-21	3.47404e-20
Si036702m.g	948	1.22836	Up	1.08188e-53	3.58766e-52
Si006583m.g	1206	1.22624	Up	5.92412e-18	6.22097e-17
Si017170m.g	1368	1.22448	Up	3.93944e-07	1.85563e-06
Si002802m.g	687	1.22429	Up	1.47133e-68	6.27113e-67
Si000992m.g	1587	1.224	Up	2.40988e-94	1.46734e-92
Si028992m.g	2352	1.22172	Up	1.03487e-64	4.1087e-63
Si030175m.g	1143	1.21918	Up	9.07128e-23	1.20437e-21
Si017708m.g	1029	1.21914	Up	9.05062e-32	1.68366e-30
Si029722m.g	1419	1.21892	Up	1.75512e-17	1.78989e-16
Si025820m.g	4500	1.21876	Up	2.21006e-08	1.1792e-07
Si036496m.g	1017	1.21864	Up	4.29028e-64	1.68489e-62
Si021926m.g	1434	1.21826	Up	5.113e-240	9.56065e-238
Si039437m.g	1047	1.21773	Up	4.019e-05	0.000147279
Si029216m.g	1872	1.21749	Up	1.11141e-11	7.87194e-11
Si003829m.g	501	1.21736	Up	6.92602e-08	3.52355e-07
Si025890m.g	3033	1.2165	Up	3.44518e-11	2.35111e-10
Si029319m.g	1749	1.21637	Up	1.57155e-15	1.43504e-14
Si009578m.g	1962	1.21618	Up	1.77275e-21	2.21847e-20
Si028371m.g	1377	1.21608	Up	1.02729e-05	4.08087e-05
Si017303m.g	1275	1.21608	Up	1.02729e-05	4.08143e-05
Si014346m.g	741	1.21588	Up	2.85676e-32	5.42578e-31
Si035953m.g	1218	1.21541	Up	1.06915e-10	7.01543e-10
Si005855m.g	2514	1.21482	Up	1.81035e-53	5.94217e-52
Si010849m.g	801	1.21482	Up	0.000129588	0.000440311
Si029138m.g	2028	1.21375	Up	9.93424e-22	1.26117e-20
Si036795m.g	909	1.21314	Up	2.95762e-27	4.7203e-26
Si001176m.g	1485	1.21033	Up	1.27306e-32	2.44675e-31
Si017031m.g	1473	1.20953	Up	1.11487e-12	8.50771e-12
Si030937m.g	741	1.20884	Up	5.64722e-15	5.00683e-14
Si021942m.g	1422	1.20874	Up	1.8247e-38	4.18396e-37
Si006474m.g	1299	1.2082	Up	3.6482e-73	1.67039e-71
Si006013m.g	2001	1.20807	Up	2.31168e-36	4.98508e-35
Si010393m.g	1113	1.20738	Up	2.1741e-09	1.27555e-08
Si032409m.g	402	1.20725	Up	5.73796e-10	3.53837e-09
Si006533m.g	1254	1.20602	Up	2.13402e-29	3.69035e-28
Si016790m.g	1695	1.20548	Up	1.78609e-09	1.05602e-08
Si001867m.g	1134	1.20548	Up	8.63102e-05	0.000302153
Si035602m.g	1377	1.20548	Up	5.6318e-06	2.31527e-05
Si035525m.g	1407	1.20548	Up	2.19508e-05	8.3447e-05
Si023686m.g	342	1.20263	Up	1.19183e-06	5.32903e-06
Si017742m.g	1002	1.20228	Up	4.60946e-06	1.91921e-05
Si019058m.g	975	1.20115	Up	1.61632e-25	2.40481e-24
Si011239m.g	459	1.20043	Up	0.000279678	0.000903065
Si007612m.g	303	1.19958	Up	1.51109e-11	1.05787e-10
Si010420m.g	1095	1.19829	Up	3.8047e-24	5.3478e-23
Si020125m.g	507	1.19656	Up	4.465e-08	2.31667e-07
Si013983m.g	1083	1.1963	Up	1.27558e-25	1.9106e-24
Si039339m.g	942	1.19322	Up	4.57962e-48	1.36134e-46
Si002559m.g	804	1.19104	Up	1.40163e-09	8.37251e-09
Si015555m.g	2652	1.1906	Up	2.46508e-08	1.31165e-07
Si017865m.g	936	1.18997	Up	4.399e-07	2.06171e-06
Si009282m.g	2835	1.18997	Up	6.61792e-11	4.41545e-10
Si017338m.g	1257	1.18899	Up	8.0192e-06	3.2312e-05
Si010718m.g	894	1.18849	Up	4.30084e-16	4.06162e-15
Si029861m.g	1320	1.18842	Up	1.06288e-23	1.46553e-22
Si020161m.g	828	1.18749	Up	1.24427e-13	1.01243e-12
Si026015m.g	2265	1.18728	Up	0.000151282	0.000508479
Si038021m.g	390	1.18616	Up	6.55764e-06	2.67088e-05
Si035216m.g	1551	1.18525	Up	4.06434e-15	3.6402e-14
Si035316m.g	1506	1.18484	Up	4.68982e-19	5.23191e-18
Si020916m.g	684	1.18405	Up	0	0
Si029491m.g	1572	1.18346	Up	3.3675e-36	7.23501e-35
Si017553m.g	1113	1.18244	Up	2.13218e-13	1.70946e-12
Si034531m.g	2046	1.18244	Up	2.13218e-13	1.70993e-12
Si023122m.g	708	1.18087	Up	4.38598e-06	1.83142e-05
Si029941m.g	1272	1.18019	Up	7.5143e-09	4.1866e-08
Si030382m.g	1038	1.17901	Up	1.33407e-09	7.97879e-09
Si035017m.g	1653	1.17767	Up	1.68276e-213	2.69456e-211
Si036185m.g	1137	1.1765	Up	8.19588e-05	0.000288068
Si001844m.g	1143	1.1765	Up	8.19588e-05	0.000288103
Si021287m.g	2289	1.17531	Up	4.50708e-41	1.10984e-39
Si016531m.g	2064	1.17489	Up	1.39306e-05	5.4326e-05
Si021119m.g	2826	1.17489	Up	7.3763e-10	4.50648e-09
Si034968m.g	1683	1.17458	Up	1.97475e-36	4.26484e-35
Si009256m.g	3003	1.17387	Up	1.05674e-17	1.09073e-16
Si000896m.g	1665	1.17119	Up	8.73568e-24	1.20795e-22
Si030299m.g	1071	1.16952	Up	1.0719e-11	7.60142e-11
Si017091m.g	1428	1.16751	Up	4.44678e-05	0.00016187
Si018261m.g	693	1.16565	Up	2.52974e-23	3.43417e-22
Si038814m.g	1209	1.16559	Up	1.07544e-06	4.82797e-06
Si002771m.g	504	1.16455	Up	2.70862e-08	1.43491e-07
Si016860m.g	1611	1.16419	Up	1.24736e-10	8.12776e-10
Si019785m.g	654	1.16314	Up	5.07546e-06	2.09906e-05
Si006120m.g	1770	1.16314	Up	1.15624e-17	1.19215e-16
Si010177m.g	1284	1.16285	Up	1.53559e-102	1.0622e-100
Si018419m.g	579	1.16231	Up	2.9604e-05	0.000110569
Si007120m.g	774	1.16219	Up	4.97654e-133	4.55e-131
Si032840m.g	2697	1.16093	Up	3.05728e-118	2.47512e-116
Si000914m.g	1644	1.16077	Up	1.95046e-16	1.87683e-15
Si035865m.g	1257	1.16043	Up	1.49162e-08	8.10037e-08
Si010991m.g	684	1.1601	Up	5.66314e-11	3.79854e-10
Si001126m.g	1518	1.1599	Up	3.48552e-29	5.9811e-28
Si035128m.g	1590	1.15913	Up	1.22271e-08	6.69395e-08
Si009293m.g	2790	1.15818	Up	0.000142827	0.00048168
Si024815m.g	465	1.15762	Up	1.97201e-05	7.54817e-05
Si004257m.g	1230	1.15664	Up	8.2166e-09	4.56123e-08
Si013371m.g	2013	1.15657	Up	4.95358e-17	4.95238e-16
Si034525m.g	2055	1.15587	Up	1.70213e-42	4.37736e-41
Si004124m.g	690	1.15544	Up	0.000116329	0.00039867
Si018279m.g	681	1.15544	Up	0.000116329	0.000398623
Si008074m.g	1311	1.15544	Up	9.81466e-10	5.93611e-09
Si001901m.g	1119	1.15544	Up	2.11104e-11	1.46374e-10
Si038250m.g	270	1.15476	Up	2.98576e-27	4.76259e-26
Si000846m.g	1704	1.15428	Up	5.52222e-09	3.11625e-08
Si013132m.g	3576	1.15337	Up	1.31434e-05	5.14917e-05
Si017734m.g	1011	1.15287	Up	9.47674e-05	0.000329334
Si029539m.g	1536	1.15287	Up	1.16794e-11	8.25818e-11
Si013652m.g	1455	1.15264	Up	3.47036e-20	4.09534e-19
Si040258m.g	1512	1.15139	Up	1.07324e-05	4.25347e-05
Si014307m.g	777	1.15139	Up	1.07324e-05	4.25288e-05
Si010959m.g	711	1.15121	Up	3.50366e-28	5.80598e-27
Si013531m.g	1623	1.15044	Up	4.50614e-24	6.3062e-23
Si035850m.g	1269	1.1503	Up	3.66494e-30	6.51662e-29
Si021901m.g	1455	1.14951	Up	8.76472e-06	3.5145e-05
Si030720m.g	855	1.14832	Up	1.39756e-24	2.00522e-23
Si002323m.g	939	1.14598	Up	7.96894e-08	4.03501e-07
Si011420m.g	312	1.14598	Up	1.3546e-10	8.79686e-10
Si001137m.g	1506	1.14479	Up	6.52588e-08	3.33344e-07
Si008790m.g	858	1.14433	Up	4.77734e-06	1.98312e-05
Si035166m.g	1572	1.14425	Up	2.55866e-41	6.34368e-40
Si016504m.g	2097	1.144	Up	0	0
Si003565m.g	252	1.14393	Up	4.18258e-05	0.000152925
Si009777m.g	1617	1.14334	Up	1.53488e-96	9.777e-95
Si002893m.g	642	1.14327	Up	4.5408e-07	2.12473e-06
Si006881m.g	984	1.14306	Up	4.96738e-25	7.22739e-24
Si017136m.g	1392	1.14296	Up	6.55934e-42	1.65889e-40
Si016880m.g	1590	1.14198	Up	7.39804e-15	6.51527e-14
Si030985m.g	711	1.14198	Up	3.41074e-05	0.000126089
Si036383m.g	1062	1.14074	Up	0.000305472	0.000980128
Si034755m.g	1833	1.14026	Up	0	0
Si020975m.g	4320	1.13983	Up	2.77878e-48	8.29427e-47
Si001322m.g	1410	1.13977	Up	2.78252e-11	1.91376e-10
Si015699m.g	1266	1.13837	Up	2.2693e-05	8.60991e-05
Si032653m.g	633	1.13837	Up	0.000248412	0.00080914
Si031283m.g	522	1.1378	Up	1.44973e-25	2.1614e-24
Si016343m.g	2409	1.13774	Up	6.62314e-250	1.27972e-247
Si033330m.g	5160	1.13727	Up	8.81002e-45	2.39307e-43
Si024718m.g	156	1.13708	Up	5.97284e-70	2.61497e-68
Si009485m.g	2175	1.13702	Up	1.04361e-16	1.02186e-15
Si024019m.g	141	1.13615	Up	0.000202072	0.000665983
Si036617m.g	981	1.13568	Up	2.66606e-29	4.5885e-28
Si018049m.g	828	1.13544	Up	8.57266e-11	5.67005e-10
Si014665m.g	369	1.13509	Up	1.51085e-05	5.86825e-05
Si030894m.g	759	1.13414	Up	5.86632e-32	1.10048e-30
Si000706m.g	1854	1.13387	Up	4.69706e-12	3.41704e-11
Si031025m.g	684	1.1337	Up	3.84314e-13	3.01613e-12
Si030349m.g	1053	1.13335	Up	2.1518e-16	2.06714e-15
Si019350m.g	987	1.13211	Up	6.12612e-08	3.13643e-07
Si023505m.g	477	1.13145	Up	4.6285e-20	5.42889e-19
Si010349m.g	1143	1.1313	Up	4.00208e-09	2.28466e-08
Si009799m.g	1599	1.13117	Up	5.01588e-08	2.59182e-07
Si014858m.g	1491	1.1289	Up	3.74524e-117	2.9658e-115
Si010686m.g	918	1.12886	Up	4.25762e-07	1.99803e-06
Si003303m.g	414	1.12852	Up	8.87204e-05	0.000309731
Si037408m.g	672	1.12852	Up	8.87204e-05	0.000309768
Si003743m.g	1548	1.1281	Up	5.47894e-06	2.25435e-05
Si034593m.g	1962	1.12769	Up	2.44296e-15	2.2161e-14
Si039156m.g	282	1.12654	Up	1.03773e-51	3.32339e-50
Si017528m.g	1137	1.1264	Up	2.96008e-13	2.34276e-12
Si031422m.g	444	1.12531	Up	5.88744e-05	0.000211392
Si017926m.g	900	1.12266	Up	6.03998e-24	8.41215e-23
Si001540m.g	1290	1.12243	Up	3.91034e-05	0.000143442
Si031100m.g	636	1.12149	Up	4.8319e-18	5.09618e-17
Si011196m.g	498	1.12117	Up	5.8289e-22	7.4818e-21
Si004055m.g	702	1.12109	Up	3.1878e-05	0.000118406
Si036949m.g	843	1.12109	Up	3.1878e-05	0.000118421
Si037030m.g	810	1.12109	Up	5.01274e-13	3.90339e-12
Si028126m.g	522	1.11899	Up	1.36258e-38	3.13426e-37
Si035362m.g	1485	1.11898	Up	6.4214e-40	1.53052e-38
Si022265m.g	1182	1.11861	Up	1.53329e-13	1.24029e-12
Si016879m.g	1590	1.11821	Up	1.25867e-13	1.02386e-12
Si000987m.g	1590	1.11773	Up	1.20521e-28	2.03203e-27
Si001179m.g	1482	1.11745	Up	5.45822e-22	7.01222e-21
Si035236m.g	1545	1.11741	Up	5.09058e-41	1.24823e-39
Si010287m.g	1185	1.11634	Up	9.72622e-31	1.76295e-29
Si016807m.g	1668	1.11607	Up	6.443e-24	8.96053e-23
Si036447m.g	1035	1.11591	Up	1.72685e-08	9.31151e-08
Si034906m.g	1719	1.11543	Up	3.01196e-31	5.51457e-30
Si026742m.g	834	1.11528	Up	1.41418e-08	7.69858e-08
Si016697m.g	1803	1.11452	Up	4.68784e-13	3.65727e-12
Si034505m.g	2076	1.11427	Up	9.39356e-06	3.74902e-05
Si017005m.g	1494	1.11378	Up	2.82152e-10	1.78239e-09
Si037266m.g	714	1.11378	Up	0.000284636	0.000917949
Si006732m.g	1089	1.11237	Up	0.000231408	0.000756389
Si017511m.g	1143	1.1107	Up	1.06885e-18	1.17476e-17
Si002093m.g	1029	1.11029	Up	2.34872e-09	1.37244e-08
Si021175m.g	2646	1.1098	Up	0.000153095	0.000514095
Si017161m.g	1374	1.10862	Up	5.34724e-08	2.75714e-07
Si007695m.g	240	1.10862	Up	5.34724e-08	2.75763e-07
Si004035m.g	618	1.10862	Up	0.000124579	0.000424485
Si000779m.g	1776	1.10795	Up	3.94996e-18	4.1858e-17
Si016895m.g	1578	1.10751	Up	0.000101402	0.000350667
Si037682m.g	555	1.10578	Up	5.34244e-12	3.8739e-11
Si027192m.g	210	1.10393	Up	1.10879e-21	1.40455e-20
Si013994m.g	1074	1.10161	Up	2.96234e-11	2.03213e-10
Si010004m.g	1428	1.10115	Up	2.4166e-05	9.13768e-05
Si004792m.g	1476	1.10036	Up	6.7585e-74	3.1291e-72
Si002490m.g	849	1.09969	Up	1.6072e-05	6.22164e-05
Si036296m.g	1095	1.09969	Up	6.89084e-14	5.69157e-13
Si033353m.g	309	1.09934	Up	3.43414e-18	3.6512e-17
Si002658m.g	759	1.0987	Up	4.8903e-277	1.16177e-274
Si025336m.g	1548	1.09655	Up	1.34909e-10	8.76304e-10
Si039871m.g	1275	1.09599	Up	9.06742e-11	5.98636e-10
Si013602m.g	1509	1.09546	Up	1.49691e-08	8.12605e-08
Si023053m.g	753	1.09546	Up	3.8763e-06	1.62963e-05
Si008490m.g	1287	1.09523	Up	6.1761e-23	8.26036e-22
Si018346m.g	636	1.0952	Up	4.9977e-11	3.37092e-10
Si000758m.g	1797	1.0951	Up	5.59688e-269	1.21966e-266
Si037590m.g	600	1.09397	Up	1.85581e-16	1.78932e-15
Si028710m.g	3873	1.09367	Up	1.09365e-31	2.02668e-30
Si007179m.g	729	1.09351	Up	1.7253e-06	7.56036e-06
Si019885m.g	2262	1.09307	Up	1.40966e-06	6.24901e-06
Si031077m.g	651	1.09236	Up	2.03304e-09	1.19739e-08
Si007645m.g	273	1.0922	Up	0	0
Si012382m.g	1305	1.09117	Up	5.93672e-21	7.2509e-20
Si026737m.g	837	1.08967	Up	0.000263524	0.000854904
Si035467m.g	1437	1.08963	Up	6.53314e-43	1.70279e-41
Si029545m.g	1533	1.08788	Up	3.18458e-27	5.07414e-26
Si005936m.g	2184	1.08788	Up	0.000141727	0.000478138
Si028868m.g	2706	1.08558	Up	3.16898e-41	7.82339e-40
Si040074m.g	906	1.08547	Up	5.06962e-05	0.000183345
Si022719m.g	942	1.08542	Up	1.85105e-99	1.23331e-97
Si003462m.g	306	1.08505	Up	4.13048e-05	0.000151173
Si007251m.g	660	1.08466	Up	3.36606e-05	0.000124564
Si005805m.g	2772	1.08263	Up	1.68972e-14	1.45537e-13
Si030111m.g	1176	1.08205	Up	5.16914e-15	4.59421e-14
Si027144m.g	246	1.08205	Up	1.76999e-28	2.96702e-27
Si003943m.g	1122	1.08205	Up	6.5937e-06	2.68444e-05
Si029304m.g	1773	1.08165	Up	9.5238e-11	6.27622e-10
Si027024m.g	357	1.08074	Up	4.29936e-36	9.22342e-35
Si035299m.g	1518	1.08047	Up	1.30802e-11	9.21273e-11
Si008342m.g	3339	1.08026	Up	4.50472e-22	5.81301e-21
Si021671m.g	1641	1.07983	Up	1.75937e-54	5.90868e-53
Si021965m.g	1407	1.07957	Up	7.12146e-07	3.26275e-06
Si023760m.g	303	1.07921	Up	4.75894e-07	2.22107e-06
Si030000m.g	1233	1.07726	Up	4.79008e-15	4.26516e-14
Si023972m.g	171	1.07647	Up	1.22075e-23	1.68001e-22
Si031886m.g	1875	1.07467	Up	3.07864e-57	1.09752e-55
Si029126m.g	2046	1.07257	Up	4.43386e-15	3.95892e-14
Si004560m.g	1062	1.07197	Up	3.8514e-171	4.70992e-169
Si001363m.g	1383	1.07167	Up	2.48262e-18	2.66495e-17
Si036495m.g	1017	1.07167	Up	2.48262e-18	2.66594e-17
Si029394m.g	1671	1.07139	Up	8.4006e-92	4.92864e-90
Si036541m.g	999	1.07131	Up	3.99378e-20	4.70153e-19
Si034070m.g	2997	1.07065	Up	1.24465e-70	5.52428e-69
Si013626m.g	1485	1.06989	Up	6.50154e-34	1.29955e-32
Si000908m.g	1656	1.06955	Up	1.96805e-157	2.13633e-155
Si006269m.g	1536	1.06798	Up	1.37179e-05	5.35759e-05
Si026593m.g	1029	1.06798	Up	2.70318e-06	1.15606e-05
Si017567m.g	1104	1.06798	Up	1.34995e-17	1.38792e-16
Si007232m.g	678	1.06798	Up	1.6122e-09	9.56919e-09
Si027557m.g	324	1.06798	Up	0.000298528	0.000959654
Si003397m.g	342	1.06798	Up	1.86205e-15	1.6971e-14
Si000332m.g	2451	1.06798	Up	0.000197292	0.000651785
Si021293m.g	2280	1.06798	Up	5.3376e-09	3.01912e-08
Si003412m.g	336	1.06798	Up	1.77089e-08	9.54543e-08
Si021763m.g	1563	1.06798	Up	1.37179e-05	5.35832e-05
Si033272m.g	348	1.06726	Up	3.13022e-255	6.48023e-253
Si035935m.g	1224	1.06568	Up	3.35248e-28	5.56182e-27
Si001771m.g	1182	1.0651	Up	3.6745e-65	1.47709e-63
Si033032m.g	798	1.06473	Up	2.30462e-20	2.73974e-19
Si029947m.g	1263	1.06473	Up	4.2483e-95	2.64224e-93
Si025999m.g	2385	1.06224	Up	3.83308e-12	2.80753e-11
Si016467m.g	2157	1.06137	Up	0	0
Si001019m.g	1569	1.05833	Up	9.9047e-08	4.97173e-07
Si011277m.g	414	1.05778	Up	2.21186e-07	1.06844e-06
Si029223m.g	1863	1.05778	Up	2.21186e-07	1.06826e-06
Si010736m.g	882	1.05756	Up	4.00382e-13	3.13799e-12
Si002369m.g	915	1.0561	Up	9.26692e-17	9.10143e-16
Si001634m.g	1242	1.05428	Up	5.93126e-54	1.9714e-52
Si026470m.g	1179	1.05377	Up	1.26072e-05	4.95452e-05
Si029818m.g	1356	1.05308	Up	1.37227e-13	1.11377e-12
Si038733m.g	732	1.05265	Up	1.72464e-40	4.17239e-39
Si017144m.g	1386	1.05221	Up	3.49618e-05	0.000129115
Si035183m.g	1569	1.05204	Up	1.54189e-16	1.4941e-15
Si017166m.g	1371	1.05149	Up	5.02966e-16	4.73602e-15
Si039984m.g	1422	1.0507	Up	2.24012e-08	1.19458e-07
Si006354m.g	1422	1.05007	Up	1.90697e-64	7.54021e-63
Si013814m.g	1266	1.04983	Up	0.000119738	0.000409385
Si030152m.g	1149	1.04983	Up	0.000119738	0.000409337
Si028328m.g	1404	1.0496	Up	6.09698e-08	3.12317e-07
Si022391m.g	1119	1.04942	Up	3.60568e-27	5.71995e-26
Si000956m.g	1617	1.04907	Up	2.93716e-17	2.96612e-16
Si006219m.g	1599	1.04894	Up	1.01687e-131	9.18131e-130
Si035091m.g	1608	1.04861	Up	1.36012e-07	6.70986e-07
Si038912m.g	1581	1.04835	Up	0.000222378	0.000728187
Si037806m.g	501	1.0478	Up	0.000273514	0.000884738
Si012848m.g	156	1.0478	Up	0.000273514	0.000884837
Si011730m.g	2319	1.04732	Up	6.8025e-36	1.45396e-34
Si021711m.g	1608	1.04573	Up	1.87427e-09	1.10658e-08
Si006435m.g	1335	1.0449	Up	1.52314e-06	6.72331e-06
Si003290m.g	420	1.0449	Up	1.52314e-06	6.72434e-06
Si011454m.g	282	1.04452	Up	1.86411e-06	8.1342e-06
Si035649m.g	1359	1.04413	Up	2.28168e-06	9.86131e-06
Si021642m.g	1674	1.04405	Up	7.8213e-14	6.44357e-13
Si006745m.g	1080	1.04351	Up	2.97368e-123	2.49815e-121
Si029858m.g	1323	1.04313	Up	4.22872e-18	4.46977e-17
Si021744m.g	1584	1.04214	Up	3.72224e-15	3.34206e-14
Si025969m.g	2640	1.04119	Up	1.41293e-25	2.1087e-24
Si016287m.g	2622	1.0405	Up	1.15513e-05	4.55562e-05
Si036728m.g	942	1.04008	Up	3.08924e-41	7.63303e-40
Si016791m.g	1695	1.03996	Up	1.41572e-05	5.51355e-05
Si022586m.g	1020	1.03857	Up	1.16637e-64	4.62447e-63
Si037717m.g	540	1.03835	Up	2.43012e-11	1.67856e-10
Si002483m.g	855	1.03803	Up	2.7853e-07	1.33036e-06
Si029565m.g	1518	1.0375	Up	6.99916e-70	3.05507e-68
Si014068m.g	990	1.03717	Up	4.16402e-07	1.95696e-06
Si036091m.g	1170	1.03644	Up	2.94938e-16	2.81098e-15
Si022298m.g	1170	1.03556	Up	7.89662e-16	7.352e-15
Si009907m.g	1512	1.03556	Up	5.9107e-05	0.000212175
Si039010m.g	744	1.03481	Up	7.2555e-05	0.000257388
Si026686m.g	909	1.03481	Up	1.88509e-08	1.01346e-07
Si016494m.g	2118	1.0343	Up	1.39462e-06	6.18423e-06
Si020456m.g	207	1.03321	Up	0.000109405	0.000376411
Si008709m.g	2952	1.03271	Up	2.77454e-29	4.77237e-28
Si021458m.g	1899	1.03174	Up	3.68226e-22	4.78578e-21
Si034912m.g	1716	1.03083	Up	4.68986e-06	1.95212e-05
Si026650m.g	960	1.0305	Up	1.08909e-10	7.13015e-10
Si010972m.g	699	1.02994	Up	2.8689e-112	2.171e-110
Si003006m.g	582	1.02993	Up	1.55148e-58	5.67045e-57
Si036801m.g	906	1.02921	Up	7.58026e-12	5.43809e-11
Si001086m.g	1536	1.02863	Up	6.44514e-71	2.87827e-69
Si035470m.g	1437	1.02855	Up	1.7618e-17	1.79607e-16
Si001904m.g	1116	1.02853	Up	4.02222e-39	9.43172e-38
Si000727m.g	1833	1.0285	Up	3.34086e-59	1.23505e-57
Si010622m.g	957	1.02734	Up	1.29328e-05	5.07144e-05
Si021472m.g	1878	1.02605	Up	1.86654e-16	1.79847e-15
Si010449m.g	1074	1.02531	Up	8.25378e-27	1.29728e-25
Si002061m.g	1044	1.02491	Up	1.04161e-06	4.68628e-06
Si008097m.g	753	1.02439	Up	1.55251e-14	1.34037e-13
Si022597m.g	1014	1.02426	Up	1.27416e-06	5.67701e-06
Si013873m.g	1200	1.02343	Up	5.9178e-13	4.58966e-12
Si017214m.g	1326	1.02323	Up	0	0
Si022607m.g	1005	1.02275	Up	5.06814e-14	4.22583e-13
Si022210m.g	1221	1.02268	Up	4.47274e-108	3.21671e-106
Si016626m.g	1911	1.02232	Up	2.97368e-26	4.57464e-25
Si000736m.g	1827	1.02198	Up	6.1687e-20	7.20336e-19
Si018338m.g	639	1.02169	Up	8.66266e-09	4.80149e-08
Si010996m.g	681	1.02166	Up	3.15842e-22	4.11603e-21
Si016955m.g	1524	1.02	Up	6.16054e-18	6.4552e-17
Si023102m.g	723	1.01995	Up	6.46974e-32	1.21132e-30
Si013249m.g	2565	1.01879	Up	3.27126e-15	2.94994e-14
Si001314m.g	1413	1.0187	Up	9.42276e-12	6.70513e-11
Si000445m.g	2205	1.01843	Up	2.84732e-25	4.19542e-24
Si035176m.g	1572	1.01836	Up	5.51858e-23	7.39801e-22
Si039148m.g	1107	1.01823	Up	6.41442e-06	2.61844e-05
Si009559m.g	1992	1.01759	Up	1.66587e-42	4.28791e-41
Si031051m.g	666	1.01735	Up	7.855e-06	3.16768e-05
Si038811m.g	606	1.01626	Up	7.76816e-07	3.54279e-06
Si021673m.g	1641	1.0161	Up	1.31878e-63	5.15125e-62
Si038934m.g	660	1.01551	Up	6.47866e-09	3.63404e-08
Si026701m.g	888	1.01525	Up	1.65366e-62	6.39894e-61
Si021631m.g	1689	1.01474	Up	1.16177e-06	5.20428e-06
Si022956m.g	810	1.01445	Up	6.0228e-13	4.6686e-12
Si031902m.g	186	1.01421	Up	0.000184617	0.000612634
Si010203m.g	1266	1.01404	Up	5.14906e-18	5.42279e-17
Si002865m.g	657	1.01394	Up	1.42098e-06	6.29729e-06
Si001006m.g	1575	1.01382	Up	4.61406e-23	6.20842e-22
Si013899m.g	1173	1.0127	Up	1.55772e-11	1.09026e-10
Si011128m.g	576	1.01258	Up	1.61634e-12	1.21679e-11
Si017395m.g	1212	1.01188	Up	2.24184e-10	1.42834e-09
Si009558m.g	1992	1.01176	Up	2.04702e-166	2.37315e-164
Si006846m.g	1011	1.0114	Up	3.04184e-13	2.40616e-12
Si028580m.g	294	1.0114	Up	2.6648e-09	1.55057e-08
Si010853m.g	798	1.01103	Up	5.88612e-72	2.66976e-70
Si039267m.g	834	1.0107	Up	4.70896e-14	3.93995e-13
Si037166m.g	753	1.01065	Up	3.1686e-07	1.50476e-06
Si014441m.g	651	1.01065	Up	3.1686e-07	1.50451e-06
Si036178m.g	1140	1.01065	Up	3.1686e-07	1.50427e-06
Si007378m.g	522	1.01026	Up	3.2577e-05	0.000120863
Si018756m.g	339	1.00956	Up	3.89596e-06	1.63695e-05
Si017055m.g	1455	1.00786	Up	3.87546e-16	3.67307e-15
Si010463m.g	1062	1.00761	Up	5.83682e-06	2.39548e-05
Si037085m.g	789	1.00658	Up	1.08782e-16	1.06407e-15
Si020132m.g	1593	1.00605	Up	2.49178e-10	1.58133e-09
Si035920m.g	1230	1.00585	Up	0	0
Si020273m.g	246	1.00425	Up	1.93134e-07	9.38408e-07
Si011393m.g	339	1.00416	Up	3.61346e-09	2.07466e-08
Si037910m.g	447	1.00412	Up	2.82906e-108	2.04475e-106
Si039193m.g	528	1.00366	Up	3.21654e-14	2.72508e-13
Si010550m.g	1008	1.00366	Up	3.21654e-14	2.72428e-13
Si019137m.g	1005	1.00306	Up	1.02755e-10	6.75469e-10
Si018943m.g	210	1.00288	Up	4.59538e-24	6.42799e-23
Si030543m.g	966	1.00253	Up	1.25253e-10	8.1578e-10
Si009189m.g	4008	1.00228	Up	2.95984e-12	2.18784e-11
Si016045m.g	291	1.00172	Up	5.95696e-31	1.08449e-29
Si031549m.g	354	1.00086	Up	4.30468e-07	2.01946e-06
Si026815m.g	696	1.00086	Up	0.000136321	0.000461295

## Sheet: Down log2<-1
geneID	geneLength	log2 Ratio	Up-Down-Regulation	P-value	FDR
Si018898m.g	246	-11.5436	Down	5.93712e-06	2.43182e-05
Si031144m.g	606	-10.5325	Down	4.07288e-07	1.91599e-06
Si011194m.g	498	-10.3562	Down	2.2668e-05	8.60268e-05
Si023479m.g	501	-10.2544	Down	4.42926e-05	0.000161313
Si035838m.g	1272	-8.81069	Down	8.65466e-05	0.000302871
Si022915m.g	837	-4.83891	Down	3.09256e-08	1.62937e-07
Si020051m.g	594	-4.45558	Down	2.6508e-06	1.13517e-05
Si013704m.g	1383	-4.17995	Down	3.85268e-26	5.88315e-25
Si010413m.g	1101	-4.17043	Down	1.08144e-99	7.23868e-98
Si017274m.g	1287	-4.10195	Down	6.10112e-05	0.000218631
Si014886m.g	378	-4.0613	Down	1.19324e-08	6.54373e-08
Si036689m.g	951	-3.95439	Down	6.9947e-15	6.16943e-14
Si000077m.g	3714	-3.93202	Down	7.57194e-08	3.84137e-07
Si032872m.g	267	-3.93202	Down	0.000210808	0.000693041
Si004384m.g	1830	-3.70461	Down	1.21355e-17	1.25034e-16
Si020099m.g	1518	-3.57588	Down	5.31518e-06	2.19194e-05
Si011531m.g	222	-3.54673	Down	1.11169e-10	7.27316e-10
Si018158m.g	762	-3.47339	Down	4.06224e-32	7.65016e-31
Si014396m.g	699	-3.45558	Down	1.7556e-05	6.76901e-05
Si027944m.g	1224	-3.32434	Down	5.73364e-05	0.0002061
Si026274m.g	1482	-3.31053	Down	1.07106e-10	7.02639e-10
Si039435m.g	753	-3.25395	Down	0.00010312	0.000356141
Si019801m.g	3210	-3.25395	Down	0.00010312	0.000356183
Si015719m.g	768	-3.25395	Down	0.00010312	0.000356226
Si038863m.g	528	-3.15441	Down	4.6977e-06	1.95426e-05
Si036567m.g	993	-3.10195	Down	2.2187e-07	1.07103e-06
Si038707m.g	852	-3.10195	Down	8.3495e-06	3.35636e-05
Si022380m.g	1125	-3.07886	Down	8.39494e-12	5.99878e-11
Si020508m.g	165	-3.0613	Down	3.92456e-07	1.84892e-06
Si001608m.g	1257	-3.0554	Down	1.47922e-11	1.03656e-10
Si016349m.g	2397	-3.0475	Down	1.47945e-05	5.75247e-05
Si036976m.g	831	-2.96764	Down	2.01526e-41	5.01359e-40
Si029702m.g	1434	-2.93202	Down	4.59838e-05	0.000167032
Si038273m.g	261	-2.93202	Down	4.59838e-05	0.000167074
Si012578m.g	681	-2.93202	Down	4.59838e-05	0.000167053
Si037606m.g	588	-2.91126	Down	5.11976e-133	4.66623e-131
Si014025m.g	1026	-2.85802	Down	6.82374e-55	2.31584e-53
Si035385m.g	1473	-2.81955	Down	5.4101e-07	2.51002e-06
Si029873m.g	1314	-2.80649	Down	0.000140789	0.00047536
Si008739m.g	396	-2.79452	Down	1.27787e-13	1.0386e-12
Si003892m.g	1119	-2.79	Down	1.13426e-05	4.47695e-05
Si030179m.g	1140	-2.73938	Down	6.5159e-13	5.04004e-12
Si016130m.g	3669	-2.73938	Down	1.62068e-06	7.13104e-06
Si033347m.g	1389	-2.73938	Down	0.000244786	0.000798136
Si038735m.g	2316	-2.73938	Down	1.9649e-05	7.52295e-05
Si027048m.g	333	-2.73938	Down	0.000244786	0.000798046
Si023739m.g	315	-2.71163	Down	1.15117e-16	1.12376e-15
Si003491m.g	291	-2.70168	Down	1.17352e-73	5.42458e-72
Si026631m.g	975	-2.68691	Down	3.39122e-05	0.000125447
Si032330m.g	543	-2.68691	Down	2.87242e-13	2.27525e-12
Si038110m.g	345	-2.68691	Down	3.39122e-05	0.000125463
Si036586m.g	990	-2.67925	Down	3.41224e-08	1.79259e-07
Si002159m.g	1005	-2.66899	Down	4.32236e-10	2.69466e-09
Si008492m.g	879	-2.64823	Down	5.83894e-08	3e-07
Si039983m.g	957	-2.61908	Down	2.81754e-47	8.19065e-46
Si006468m.g	1305	-2.596	Down	0	0
Si018381m.g	606	-2.57588	Down	9.97996e-05	0.00034562
Si019614m.g	1986	-2.56429	Down	1.39987e-05	5.45697e-05
Si030367m.g	1044	-2.53536	Down	2.96696e-12	2.19254e-11
Si004727m.g	2712	-2.51698	Down	0.00017008	0.000567841
Si003554m.g	258	-2.51698	Down	0.00017008	0.000567776
Si037154m.g	756	-2.51698	Down	4.8751e-07	2.27126e-06
Si006976m.g	912	-2.49744	Down	1.48206e-129	1.30959e-127
Si013787m.g	1299	-2.45558	Down	0.000288464	0.00092988
Si011865m.g	1848	-2.45558	Down	2.00958e-07	9.75442e-07
Si035499m.g	1422	-2.45558	Down	0.000288464	0.000929777
Si004725m.g	345	-2.42556	Down	2.17608e-29	3.75636e-28
Si004283m.g	564	-2.40333	Down	2.9907e-09	1.7322e-08
Si026965m.g	444	-2.39145	Down	2.74052e-11	1.88577e-10
Si018450m.g	555	-2.38372	Down	8.61534e-61	3.27688e-59
Si000960m.g	1617	-2.35033	Down	3.5281e-75	1.66268e-73
Si029735m.g	1413	-2.34706	Down	1.75804e-13	1.41852e-12
Si024975m.g	957	-2.34051	Down	2.78032e-138	2.65072e-136
Si036716m.g	945	-2.33884	Down	2.4238e-23	3.29344e-22
Si038599m.g	1800	-2.3343	Down	1.32608e-289	3.31325e-287
Si018823m.g	291	-2.30125	Down	4.48818e-05	0.000163316
Si037275m.g	711	-2.29659	Down	2.54766e-114	1.9638e-112
Si007910m.g	489	-2.29459	Down	1.07217e-05	4.25042e-05
Si019707m.g	2349	-2.29459	Down	1.07217e-05	4.24984e-05
Si032582m.g	831	-2.26906	Down	5.30886e-13	4.12733e-12
Si035178m.g	1569	-2.25395	Down	1.50933e-08	8.19042e-08
Si039714m.g	456	-2.25395	Down	2.5132e-07	1.20596e-06
Si020943m.g	6477	-2.25278	Down	1.72176e-147	1.7886e-145
Si013224m.g	2739	-2.24415	Down	0	0
Si023860m.g	234	-2.23057	Down	2.60198e-66	1.06818e-64
Si024469m.g	924	-2.21742	Down	7.00728e-06	2.84283e-05
Si034631m.g	1929	-2.20708	Down	0	0
Si014379m.g	711	-2.20051	Down	9.60028e-14	7.86669e-13
Si015554m.g	1434	-2.17995	Down	1.14774e-05	4.52832e-05
Si039584m.g	1329	-2.16551	Down	2.89504e-21	3.58424e-20
Si032670m.g	1491	-2.15441	Down	0.000201112	0.000663271
Si038763m.g	375	-2.15441	Down	2.61628e-09	1.52295e-08
Si003453m.g	312	-2.14501	Down	1.14882e-18	1.25883e-17
Si030295m.g	1074	-2.14353	Down	3.07812e-21	3.80765e-20
Si028331m.g	2070	-2.14147	Down	1.87253e-05	7.1978e-05
Si010228m.g	1242	-2.12906	Down	2.08568e-22	2.7365e-21
Si001933m.g	1104	-2.1175	Down	1.21319e-83	6.35837e-82
Si011482m.g	258	-2.0999	Down	1.99681e-269	4.41782e-267
Si019388m.g	420	-2.09249	Down	1.09721e-09	6.60996e-09
Si027100m.g	273	-2.08912	Down	1.69484e-110	1.24991e-108
Si016250m.g	2781	-2.07607	Down	2.64246e-25	3.89555e-24
Si013335m.g	2124	-2.06447	Down	1.79762e-07	8.75934e-07
Si028512m.g	444	-2.01002	Down	2.87558e-09	1.66886e-08
Si006652m.g	1149	-1.99977	Down	1.20548e-12	9.18226e-12
Si009948m.g	1479	-1.97642	Down	4.09838e-48	1.22079e-46
Si030086m.g	1191	-1.97395	Down	0	0
Si024679m.g	420	-1.96601	Down	0	0
Si037863m.g	474	-1.96177	Down	2.96288e-06	1.26173e-05
Si039280m.g	393	-1.95308	Down	2.8828e-08	1.52301e-07
Si008160m.g	312	-1.93202	Down	7.85206e-05	0.000276722
Si012113m.g	1008	-1.93202	Down	1.14983e-09	6.91398e-09
Si004650m.g	1425	-1.93202	Down	2.89028e-07	1.37869e-06
Si012329m.g	4896	-1.93202	Down	7.85206e-05	0.000276688
Si035149m.g	1581	-1.93202	Down	4.6971e-06	1.95429e-05
Si010812m.g	825	-1.91138	Down	5.02874e-35	1.03883e-33
Si026761m.g	792	-1.90722	Down	3.5892e-18	3.81186e-17
Si038251m.g	270	-1.90603	Down	2.19736e-17	2.22912e-16
Si031615m.g	303	-1.90603	Down	1.15202e-06	5.16139e-06
Si039933m.g	537	-1.90401	Down	2.91954e-06	1.24364e-05
Si014014m.g	1044	-1.90165	Down	7.41914e-06	3.0011e-05
Si027121m.g	264	-1.89928	Down	9.96388e-31	1.80264e-29
Si009806m.g	1590	-1.89885	Down	1.89135e-05	7.26148e-05
Si018840m.g	282	-1.8955	Down	4.83974e-05	0.000175404
Si033140m.g	825	-1.89138	Down	0.000124403	0.000424037
Si011561m.g	204	-1.89138	Down	0.000124403	0.000423987
Si021898m.g	1458	-1.88946	Down	1.07564e-80	5.38432e-79
Si037635m.g	579	-1.88622	Down	2.83734e-07	1.3541e-06
Si003293m.g	417	-1.87392	Down	2.79244e-08	1.47742e-07
Si031289m.g	519	-1.86789	Down	1.10971e-09	6.68111e-09
Si017966m.g	879	-1.86454	Down	1.1305e-34	2.30904e-33
Si030322m.g	1059	-1.85865	Down	2.88962e-44	7.75462e-43
Si021476m.g	1869	-1.85363	Down	8.92786e-20	1.03378e-18
Si032158m.g	444	-1.85259	Down	2.83782e-06	1.21096e-05
Si037065m.g	798	-1.85052	Down	1.3263e-47	3.88284e-46
Si030397m.g	1032	-1.84956	Down	0.000196126	0.000648303
Si005075m.g	855	-1.84348	Down	1.08179e-08	5.94829e-08
Si034103m.g	2877	-1.83814	Down	0	0
Si009774m.g	1620	-1.82732	Down	2.01868e-18	2.175e-17
Si026446m.g	1218	-1.82684	Down	2.73722e-12	2.0269e-11
Si024773m.g	1425	-1.81064	Down	2.6214e-167	3.07595e-165
Si010556m.g	1005	-1.80774	Down	1.73888e-275	4.03184e-273
Si037828m.g	486	-1.80649	Down	0.000307604	0.000986641
Si002218m.g	984	-1.80649	Down	1.3475e-53	4.45322e-52
Si001508m.g	1308	-1.77803	Down	1.41891e-39	3.35983e-38
Si013647m.g	1464	-1.7621	Down	1.50058e-12	1.132e-11
Si013441m.g	1809	-1.76149	Down	1.01386e-297	2.69584e-295
Si014313m.g	771	-1.74916	Down	9.57256e-08	4.81252e-07
Si026118m.g	1851	-1.74026	Down	1.15598e-70	5.13861e-69
Si011112m.g	588	-1.73938	Down	3.99598e-06	1.67654e-05
Si036940m.g	846	-1.73938	Down	8.83298e-13	6.78162e-12
Si016567m.g	2019	-1.73938	Down	1.02069e-40	2.48386e-39
Si019798m.g	216	-1.73039	Down	3.62466e-08	1.89902e-07
Si002663m.g	756	-1.73012	Down	3.65714e-21	4.51234e-20
Si027109m.g	267	-1.7216	Down	3.81854e-62	1.47171e-60
Si024803m.g	744	-1.7155	Down	0	0
Si022559m.g	1035	-1.7032	Down	1.23483e-22	1.63272e-21
Si037029m.g	810	-1.69911	Down	5.30192e-32	9.95243e-31
Si004429m.g	783	-1.69756	Down	4.68592e-14	3.92294e-13
Si033319m.g	1023	-1.69469	Down	2.98298e-26	4.58651e-25
Si002653m.g	762	-1.6913	Down	3.38904e-65	1.36613e-63
Si023546m.g	450	-1.69101	Down	6.40902e-05	0.000228957
Si017705m.g	1032	-1.68931	Down	7.03278e-81	3.55726e-79
Si034488m.g	2097	-1.68489	Down	2.37674e-124	2.02009e-122
Si039219m.g	1098	-1.67618	Down	8.53308e-07	3.87701e-06
Si034317m.g	2385	-1.67618	Down	2.74554e-12	2.03254e-11
Si015502m.g	984	-1.67095	Down	4.30186e-119	3.52206e-117
Si014474m.g	612	-1.65934	Down	2.45548e-13	1.95945e-12
Si030409m.g	1023	-1.65084	Down	1.1937e-07	5.93531e-07
Si029964m.g	1254	-1.64652	Down	9.4685e-171	1.15305e-168
Si032720m.g	1629	-1.64474	Down	5.29252e-06	2.18322e-05
Si030426m.g	1017	-1.64306	Down	2.9677e-20	3.51073e-19
Si013512m.g	1650	-1.64209	Down	0	0
Si010059m.g	1377	-1.63829	Down	3.22164e-06	1.3655e-05
Si001903m.g	1116	-1.63412	Down	1.79516e-18	1.94066e-17
Si037702m.g	546	-1.63246	Down	1.35924e-12	1.0302e-11
Si039790m.g	1293	-1.63246	Down	0.000247578	0.000806695
Si033061m.g	315	-1.63115	Down	6.22714e-23	8.32478e-22
Si000906m.g	1659	-1.62432	Down	5.89834e-22	7.56758e-21
Si003233m.g	456	-1.6239	Down	6.74608e-08	3.43865e-07
Si034595m.g	1959	-1.62073	Down	2.3639e-20	2.80906e-19
Si029455m.g	1605	-1.62025	Down	0	0
Si021866m.g	1485	-1.61942	Down	4.41386e-94	2.6763e-92
Si019256m.g	963	-1.61791	Down	4.45152e-07	2.0843e-06
Si023743m.g	315	-1.61652	Down	8.07854e-12	5.7841e-11
Si018452m.g	552	-1.61385	Down	2.71784e-07	1.29985e-06
Si032926m.g	375	-1.59668	Down	1.5113e-86	8.2026e-85
Si027068m.g	318	-1.58837	Down	2.58692e-12	1.92002e-11
Si007091m.g	804	-1.58762	Down	3.60874e-45	9.92335e-44
Si039121m.g	3240	-1.5841	Down	2.7088e-06	1.15829e-05
Si000681m.g	1878	-1.58122	Down	0	0
Si010006m.g	1428	-1.57626	Down	3.43302e-209	5.37834e-207
Si032058m.g	579	-1.57588	Down	4.95284e-05	0.000179256
Si008567m.g	2778	-1.57143	Down	2.27668e-07	1.09756e-06
Si023446m.g	516	-1.56138	Down	6.22106e-16	5.81629e-15
Si017693m.g	1038	-1.5588	Down	4.4498e-09	2.53028e-08
Si038048m.g	372	-1.55351	Down	7.14498e-19	7.90695e-18
Si028506m.g	210	-1.55093	Down	0.000204508	0.000673322
Si003101m.g	528	-1.54947	Down	2.0157e-72	9.20016e-71
Si014469m.g	621	-1.54869	Down	0.000123153	0.000420171
Si026407m.g	1287	-1.54841	Down	2.23926e-124	1.90884e-122
Si007330m.g	576	-1.5484	Down	6.61576e-25	9.58244e-24
Si011316m.g	387	-1.5397	Down	6.0542e-06	2.47732e-05
Si010021m.g	1416	-1.53688	Down	1.36134e-06	6.04222e-06
Si012233m.g	1455	-1.53609	Down	8.29094e-07	3.77054e-06
Si024895m.g	765	-1.53528	Down	3.85804e-52	1.2438e-50
Si037368m.g	681	-1.53193	Down	2.61974e-08	1.39062e-07
Si018725m.g	363	-1.52992	Down	2.25138e-09	1.31902e-08
Si039857m.g	1227	-1.52407	Down	3.40444e-87	1.87587e-85
Si007911m.g	3693	-1.51698	Down	7.49548e-07	3.42382e-06
Si004511m.g	1827	-1.51698	Down	2.44964e-05	9.25537e-05
Si038340m.g	234	-1.51698	Down	1.61549e-23	2.20649e-22
Si031914m.g	1227	-1.51698	Down	6.69606e-05	0.000238535
Si000334m.g	2445	-1.51455	Down	1.54812e-124	1.32358e-122
Si021907m.g	1452	-1.51328	Down	1.40576e-28	2.36192e-27
Si022614m.g	1005	-1.50717	Down	0	0
Si026210m.g	1584	-1.49998	Down	4.85778e-65	1.94466e-63
Si011509m.g	240	-1.49681	Down	2.99182e-06	1.27218e-05
Si022452m.g	1083	-1.49592	Down	4.92052e-06	2.03964e-05
Si030593m.g	939	-1.49578	Down	7.845e-176	9.8005e-174
Si010049m.g	1383	-1.49487	Down	0	0
Si022728m.g	939	-1.49251	Down	8.06482e-235	1.46089e-232
Si026194m.g	1620	-1.48784	Down	1.97744e-130	1.76345e-128
Si014578m.g	465	-1.48616	Down	3.0881e-42	7.88567e-41
Si034795m.g	1797	-1.48403	Down	2.23026e-74	1.0409e-72
Si018436m.g	567	-1.48192	Down	2.6771e-94	1.62663e-92
Si002840m.g	666	-1.48091	Down	9.9606e-07	4.4939e-06
Si018182m.g	750	-1.47785	Down	2.18406e-28	3.64635e-27
Si010319m.g	1161	-1.47729	Down	6.18606e-95	3.8392e-93
Si009298m.g	2775	-1.47634	Down	7.18802e-11	4.7848e-10
Si002070m.g	1038	-1.47591	Down	4.40872e-57	1.56591e-55
Si013502m.g	1668	-1.47391	Down	5.15124e-28	8.47805e-27
Si027805m.g	1320	-1.47207	Down	2.75382e-35	5.76274e-34
Si011693m.g	1023	-1.46636	Down	5.44432e-07	2.52468e-06
Si010450m.g	1074	-1.46254	Down	4.54404e-10	2.82557e-09
Si019151m.g	1554	-1.45927	Down	0.000147118	0.000495113
Si021561m.g	1776	-1.45927	Down	6.57242e-21	8.00372e-20
Si026276m.g	1476	-1.45809	Down	5.79774e-11	3.88253e-10
Si020695m.g	1104	-1.45649	Down	4.6692e-119	3.81204e-117
Si000985m.g	1593	-1.45558	Down	0.000244058	0.000795942
Si001448m.g	1341	-1.4518	Down	4.31232e-17	4.32171e-16
Si013282m.g	2373	-1.44942	Down	5.19632e-11	3.49919e-10
Si036349m.g	1077	-1.44413	Down	2.7664e-50	8.60285e-49
Si027043m.g	336	-1.44382	Down	3.61794e-35	7.53837e-34
Si014363m.g	726	-1.4436	Down	0	0
Si006029m.g	1956	-1.44298	Down	4.78388e-05	0.000173596
Si001444m.g	1344	-1.44178	Down	3.20962e-136	3.03011e-134
Si026967m.g	441	-1.44132	Down	0	0
Si001876m.g	1131	-1.43726	Down	7.65416e-13	5.89061e-12
Si004112m.g	753	-1.43702	Down	6.07856e-14	5.03357e-13
Si016870m.g	1599	-1.43694	Down	1.00163e-20	1.2106e-19
Si036108m.g	1161	-1.43452	Down	0.000130743	0.000443921
Si038670m.g	561	-1.42952	Down	0.000216594	0.00071029
Si022106m.g	1296	-1.42923	Down	3.53636e-39	8.30586e-38
Si029746m.g	1407	-1.42712	Down	5.16832e-51	1.62466e-49
Si017443m.g	1188	-1.42652	Down	1.13724e-251	2.24223e-249
Si023619m.g	402	-1.42486	Down	8.33824e-135	7.82095e-133
Si005093m.g	405	-1.42141	Down	2.1359e-15	1.94242e-14
Si023738m.g	315	-1.42031	Down	1.80574e-33	3.5482e-32
Si001437m.g	1347	-1.41605	Down	1.47313e-14	1.27336e-13
Si026007m.g	2328	-1.40931	Down	0	0
Si018109m.g	795	-1.40775	Down	5.63092e-07	2.60746e-06
Si019729m.g	1536	-1.40151	Down	3.82324e-08	1.99764e-07
Si021599m.g	1731	-1.39963	Down	1.89731e-23	2.58775e-22
Si008522m.g	2529	-1.39669	Down	5.43294e-10	3.3567e-09
Si013977m.g	1086	-1.39145	Down	4.04536e-06	1.69652e-05
Si023655m.g	369	-1.39145	Down	2.02222e-05	7.72404e-05
Si017415m.g	1203	-1.39145	Down	2.02222e-05	7.72506e-05
Si033745m.g	369	-1.38809	Down	5.53006e-08	2.84786e-07
Si000037m.g	4509	-1.38651	Down	0	0
Si017021m.g	1479	-1.38574	Down	9.6301e-21	1.1649e-19
Si003455m.g	312	-1.38531	Down	2.1614e-19	2.45374e-18
Si026231m.g	1557	-1.38488	Down	7.3337e-15	6.4645e-14
Si029202m.g	1893	-1.38419	Down	0	0
Si039265m.g	1344	-1.38268	Down	2.18496e-06	9.46022e-06
Si036871m.g	879	-1.3805	Down	1.87185e-102	1.29171e-100
Si022663m.g	975	-1.37948	Down	5.47338e-05	0.000197111
Si030016m.g	1227	-1.37875	Down	5.30688e-34	1.06516e-32
Si002172m.g	1002	-1.37681	Down	0.000279466	0.000902481
Si016765m.g	1722	-1.37661	Down	4.85702e-51	1.52846e-49
Si004372m.g	543	-1.37454	Down	7.98034e-08	4.04007e-07
Si014685m.g	351	-1.37424	Down	4.10306e-24	5.74766e-23
Si023562m.g	438	-1.37325	Down	2.25012e-39	5.31501e-38
Si007638m.g	279	-1.37039	Down	1.02012e-12	7.80106e-12
Si010869m.g	780	-1.36741	Down	1.44716e-08	7.87071e-08
Si029507m.g	1557	-1.36719	Down	5.47096e-56	1.89218e-54
Si008017m.g	1203	-1.36153	Down	1.12121e-70	4.99172e-69
Si039671m.g	669	-1.35903	Down	7.49374e-16	6.98588e-15
Si029654m.g	1461	-1.35852	Down	5.86022e-24	8.16571e-23
Si009077m.g	399	-1.35674	Down	1.11206e-42	2.87775e-41
Si040201m.g	828	-1.35652	Down	0.000245468	0.00080018
Si026049m.g	2088	-1.35523	Down	2.0791e-08	1.11301e-07
Si020781m.g	426	-1.35486	Down	0	0
Si011392m.g	339	-1.35409	Down	9.94182e-22	1.26158e-20
Si030692m.g	882	-1.35348	Down	1.34752e-23	1.84745e-22
Si017621m.g	1074	-1.35306	Down	1.0712e-15	9.90642e-15
Si037027m.g	813	-1.35286	Down	4.69884e-21	5.76329e-20
Si037365m.g	684	-1.35229	Down	0	0
Si040858m.g	2337	-1.34991	Down	4.18542e-208	6.41831e-206
Si029508m.g	1557	-1.34958	Down	6.5606e-24	9.11971e-23
Si002221m.g	984	-1.34898	Down	6.67886e-31	1.21439e-29
Si031242m.g	540	-1.3475	Down	0	0
Si032028m.g	624	-1.34706	Down	1.65013e-07	8.08141e-07
Si035693m.g	1341	-1.34594	Down	1.48541e-26	2.31709e-25
Si040049m.g	1305	-1.34375	Down	2.52234e-186	3.36889e-184
Si014241m.g	831	-1.34011	Down	2.26808e-05	8.60641e-05
Si012312m.g	396	-1.33952	Down	1.44478e-12	1.09217e-11
Si035129m.g	1590	-1.3392	Down	6.95966e-05	0.000247347
Si014033m.g	1014	-1.33744	Down	4.24124e-96	2.68393e-94
Si009730m.g	1686	-1.33728	Down	1.62834e-18	1.76427e-17
Si008810m.g	1230	-1.33722	Down	2.30828e-74	1.07385e-72
Si026520m.g	1113	-1.33499	Down	2.62582e-08	1.39308e-07
Si022873m.g	861	-1.33499	Down	2.62582e-08	1.39334e-07
Si026260m.g	1506	-1.3288	Down	5.54478e-27	8.75296e-26
Si006249m.g	1554	-1.32525	Down	9.91328e-13	7.59093e-12
Si020226m.g	1515	-1.32434	Down	3.51074e-06	1.48132e-05
Si002320m.g	939	-1.32281	Down	3.75022e-08	1.96055e-07
Si039066m.g	1056	-1.32106	Down	0.000188209	0.000623771
Si034218m.g	2589	-1.32007	Down	4.30688e-87	2.36862e-85
Si000888m.g	1668	-1.31975	Down	2.26608e-10	1.44283e-09
Si014342m.g	744	-1.3183	Down	6.73736e-10	4.13093e-09
Si004040m.g	1083	-1.31751	Down	6.63648e-18	6.93385e-17
Si010960m.g	711	-1.31535	Down	3.29588e-08	1.73271e-07
Si030674m.g	891	-1.31347	Down	7.07322e-188	9.66996e-186
Si009690m.g	1746	-1.31263	Down	3.30878e-40	7.95177e-39
Si002847m.g	660	-1.31229	Down	1.08495e-10	7.10625e-10
Si031168m.g	594	-1.31161	Down	1.48484e-16	1.43979e-15
Si006050m.g	1905	-1.30804	Down	4.97978e-162	5.59415e-160
Si029610m.g	1491	-1.30753	Down	1.33238e-17	1.37035e-16
Si036740m.g	930	-1.29975	Down	8.18016e-06	3.2924e-05
Si009645m.g	1806	-1.2988	Down	2.49288e-12	1.85307e-11
Si034286m.g	2442	-1.29532	Down	4.28218e-17	4.29299e-16
Si019548m.g	897	-1.29459	Down	2.18254e-10	1.39178e-09
Si030718m.g	858	-1.29215	Down	1.41328e-290	3.56184e-288
Si010235m.g	1236	-1.29197	Down	9.31752e-215	1.50028e-212
Si018740m.g	354	-1.2911	Down	3.51556e-11	2.39745e-10
Si024584m.g	1473	-1.2911	Down	0.000143358	0.000483414
Si028509m.g	183	-1.28957	Down	7.15152e-06	2.89932e-05
Si003173m.g	486	-1.28252	Down	1.20732e-34	2.46421e-33
Si016715m.g	1782	-1.28084	Down	3.03146e-238	5.6321e-236
Si006246m.g	1557	-1.27994	Down	0.000235172	0.000767912
Si027629m.g	1278	-1.27882	Down	1.84545e-20	2.20382e-19
Si002170m.g	1002	-1.27637	Down	0	0
Si017226m.g	1320	-1.26839	Down	7.99494e-153	8.42609e-151
Si021171m.g	2655	-1.26715	Down	3.01926e-100	2.04456e-98
Si037942m.g	432	-1.26696	Down	3.79054e-78	1.84641e-76
Si002151m.g	1008	-1.26666	Down	6.58674e-77	3.17115e-75
Si027367m.g	1497	-1.26644	Down	0.000204474	0.000673287
Si030741m.g	843	-1.25965	Down	3.17416e-28	5.27504e-27
Si034777m.g	1812	-1.25944	Down	7.14636e-215	1.15711e-212
Si004044m.g	729	-1.25395	Down	1.61065e-08	8.71249e-08
Si019182m.g	516	-1.25395	Down	9.4424e-05	0.000328219
Si000740m.g	1821	-1.25218	Down	9.011e-23	1.19746e-21
Si016236m.g	2829	-1.251	Down	0	0
Si012110m.g	1359	-1.24672	Down	8.13758e-12	5.82349e-11
Si012741m.g	4329	-1.24535	Down	1.65566e-14	1.42645e-13
Si015178m.g	858	-1.24322	Down	8.19966e-05	0.000288166
Si018127m.g	783	-1.24171	Down	1.48817e-10	9.63838e-10
Si036695m.g	951	-1.24087	Down	1.26581e-267	2.73784e-265
Si037322m.g	696	-1.23959	Down	3.30682e-27	5.26313e-26
Si011201m.g	492	-1.23783	Down	2.44728e-24	3.47353e-23
Si000074m.g	3783	-1.23639	Down	0	0
Si037762m.g	522	-1.23628	Down	4.69908e-16	4.43482e-15
Si002738m.g	720	-1.23586	Down	0	0
Si038168m.g	312	-1.23567	Down	2.14016e-73	9.84576e-72
Si013243m.g	2592	-1.23404	Down	4.11664e-200	5.99561e-198
Si034648m.g	1914	-1.23248	Down	4.0671e-64	1.60159e-62
Si039184m.g	747	-1.23158	Down	0.0001336	0.000452881
Si018440m.g	564	-1.23105	Down	7.54912e-76	3.5751e-74
Si017453m.g	1182	-1.2288	Down	1.39032e-11	9.77101e-11
Si008094m.g	957	-1.22864	Down	3.71476e-07	1.75236e-06
Si016576m.g	2010	-1.22754	Down	4.64156e-109	3.37159e-107
Si008823m.g	1107	-1.22601	Down	1.24648e-28	2.1004e-27
Si017223m.g	1323	-1.2248	Down	2.3716e-06	1.02225e-05
Si005691m.g	4347	-1.22394	Down	2.03128e-81	1.03467e-79
Si024467m.g	1029	-1.22085	Down	2.11278e-13	1.69484e-12
Si017577m.g	1098	-1.21742	Down	2.91e-09	1.68749e-08
Si016123m.g	3720	-1.21213	Down	2.56344e-13	2.03998e-12
Si022099m.g	1302	-1.20956	Down	4.55552e-37	9.97979e-36
Si004276m.g	807	-1.20826	Down	3.14802e-51	9.94973e-50
Si015332m.g	273	-1.20708	Down	1.62654e-59	6.05938e-58
Si007480m.g	411	-1.20664	Down	4.62938e-05	0.000168116
Si009428m.g	2313	-1.20644	Down	5.02462e-90	2.88946e-88
Si011787m.g	714	-1.2048	Down	2.48406e-26	3.83363e-25
Si035457m.g	1443	-1.20421	Down	1.14303e-135	1.0756e-133
Si030327m.g	1059	-1.20398	Down	1.19604e-12	9.11276e-12
Si010109m.g	1338	-1.2026	Down	2.76064e-35	5.77284e-34
Si036412m.g	1050	-1.20189	Down	2.92428e-297	7.70495e-295
Si009474m.g	2199	-1.19972	Down	1.28408e-13	1.04336e-12
Si012054m.g	2214	-1.19816	Down	4.13264e-15	3.6968e-14
Si022872m.g	864	-1.19792	Down	8.61172e-41	2.10096e-39
Si002805m.g	687	-1.19724	Down	1.2058e-33	2.38225e-32
Si010796m.g	837	-1.19603	Down	2.4815e-200	3.63239e-198
Si032260m.g	2352	-1.19506	Down	7.49788e-05	0.000265208
Si002729m.g	726	-1.19506	Down	2.52814e-14	2.15382e-13
Si029452m.g	1605	-1.19471	Down	6.30208e-42	1.59522e-40
Si006737m.g	1083	-1.19231	Down	6.03384e-32	1.13117e-30
Si011151m.g	546	-1.19131	Down	1.82504e-86	9.88693e-85
Si022724m.g	942	-1.19076	Down	0.000140592	0.000474751
Si035304m.g	1515	-1.19022	Down	7.75972e-187	1.04605e-184
Si007053m.g	840	-1.18967	Down	3.84562e-22	4.99138e-21
Si030042m.g	1215	-1.18924	Down	0	0
Si029755m.g	1401	-1.18799	Down	9.62174e-231	1.65992e-228
Si019791m.g	519	-1.18772	Down	1.14991e-31	2.12957e-30
Si009852m.g	1557	-1.18478	Down	0	0
Si013330m.g	2184	-1.18441	Down	2.99792e-05	0.000111826
Si035750m.g	1320	-1.18245	Down	9.60292e-43	2.48946e-41
Si011181m.g	513	-1.17995	Down	5.59964e-05	0.000201508
Si026608m.g	1008	-1.17995	Down	9.05528e-08	4.56195e-07
Si024221m.g	966	-1.17908	Down	3.85688e-21	4.7507e-20
Si020086m.g	636	-1.17846	Down	3.56296e-07	1.68294e-06
Si015090m.g	1509	-1.17739	Down	1.59373e-229	2.71712e-227
Si002386m.g	906	-1.17578	Down	1.43892e-151	1.50015e-149
Si008506m.g	1749	-1.17564	Down	8.6392e-94	5.21646e-92
Si009563m.g	1989	-1.17529	Down	6.588e-07	3.02743e-06
Si032887m.g	1305	-1.17169	Down	1.04841e-10	6.88873e-10
Si006095m.g	1839	-1.16962	Down	1.20128e-44	3.24481e-43
Si021767m.g	1560	-1.16906	Down	3.34716e-09	1.92788e-08
Si029484m.g	1578	-1.16846	Down	1.5798e-09	9.39035e-09
Si029036m.g	2247	-1.16346	Down	2.68504e-26	4.13939e-25
Si000913m.g	1647	-1.16264	Down	0	0
Si040276m.g	903	-1.16232	Down	1.1101e-15	1.02433e-14
Si036964m.g	837	-1.16203	Down	2.6525e-10	1.68075e-09
Si021827m.g	1512	-1.16005	Down	2.18024e-09	1.27889e-08
Si000576m.g	2007	-1.15853	Down	2.59882e-12	1.92737e-11
Si000400m.g	2316	-1.15441	Down	0.000145895	0.000491455
Si008410m.g	516	-1.15248	Down	5.73152e-47	1.65455e-45
Si026634m.g	972	-1.15044	Down	5.905e-07	2.7261e-06
Si013588m.g	1521	-1.15009	Down	2.47658e-162	2.80386e-160
Si021521m.g	1821	-1.14969	Down	0	0
Si029154m.g	1989	-1.14883	Down	0	0
Si001020m.g	1569	-1.14864	Down	0	0
Si008396m.g	801	-1.14775	Down	0.000125661	0.000427922
Si001332m.g	1401	-1.14701	Down	4.0087e-98	2.6286e-96
Si009430m.g	2307	-1.14596	Down	4.84502e-188	6.65513e-186
Si032898m.g	912	-1.14353	Down	1.89261e-11	1.31765e-10
Si020858m.g	360	-1.13953	Down	1.0187e-57	3.64506e-56
Si022122m.g	1284	-1.13918	Down	1.22323e-15	1.12513e-14
Si027449m.g	2376	-1.13555	Down	9.31576e-05	0.000324128
Si021424m.g	1965	-1.13555	Down	1.06534e-11	7.55855e-11
Si002336m.g	936	-1.13517	Down	4.87688e-27	7.70281e-26
Si021843m.g	1497	-1.1336	Down	2.15658e-117	1.72188e-115
Si021956m.g	1410	-1.1322	Down	4.48638e-177	5.65342e-175
Si016917m.g	1560	-1.13083	Down	6.46632e-58	2.32812e-56
Si039329m.g	1479	-1.1308	Down	1.8316e-10	1.17653e-09
Si038115m.g	339	-1.12603	Down	1.62167e-21	2.03643e-20
Si000029m.g	4791	-1.12584	Down	1.28387e-109	9.39655e-108
Si024166m.g	1251	-1.1257	Down	2.8975e-10	1.8272e-09
Si003365m.g	363	-1.12467	Down	2.39362e-06	1.03113e-05
Si009278m.g	2874	-1.12352	Down	8.77538e-49	2.64659e-47
Si011465m.g	270	-1.12289	Down	1.00298e-97	6.50323e-96
Si011878m.g	588	-1.12228	Down	2.01946e-69	8.73582e-68
Si024104m.g	522	-1.12136	Down	6.38022e-18	6.67815e-17
Si029054m.g	2202	-1.12056	Down	3.16306e-32	5.99575e-31
Si009786m.g	1611	-1.11965	Down	2.90734e-12	2.15067e-11
Si003614m.g	222	-1.11843	Down	3.96102e-10	2.47525e-09
Si036123m.g	1158	-1.11789	Down	2.02024e-13	1.62421e-12
Si000887m.g	1668	-1.11632	Down	2.5619e-45	7.08507e-44
Si001188m.g	1479	-1.11589	Down	3.65858e-173	4.55093e-171
Si009489m.g	2163	-1.1148	Down	2.12182e-39	5.01604e-38
Si032135m.g	1344	-1.11422	Down	1.53552e-06	6.77487e-06
Si021377m.g	2073	-1.11372	Down	2.79284e-296	7.22722e-294
Si030309m.g	1065	-1.11062	Down	4.03488e-14	3.39556e-13
Si009873m.g	1536	-1.11059	Down	2.71214e-57	9.68054e-56
Si037403m.g	675	-1.10761	Down	1.7972e-53	5.91241e-52
Si022163m.g	1257	-1.10734	Down	8.50918e-19	9.39153e-18
Si026636m.g	972	-1.10696	Down	0	0
Si016282m.g	2643	-1.10636	Down	0	0
Si022401m.g	1113	-1.10591	Down	6.33602e-25	9.19103e-24
Si032993m.g	1104	-1.10558	Down	1.54263e-18	1.67579e-17
Si007410m.g	474	-1.10449	Down	1.61267e-07	7.90594e-07
Si010116m.g	1335	-1.10299	Down	1.70581e-133	1.56951e-131
Si007421m.g	465	-1.10243	Down	2.94216e-33	5.73454e-32
Si035175m.g	1572	-1.10195	Down	5.21996e-06	2.15697e-05
Si034041m.g	3126	-1.10118	Down	1.03484e-101	7.09049e-100
Si009906m.g	1512	-1.10003	Down	1.73431e-25	2.57508e-24
Si010322m.g	1161	-1.0988	Down	3.26202e-11	2.23137e-10
Si035343m.g	1494	-1.0979	Down	3.81182e-24	5.35521e-23
Si021178m.g	2631	-1.09646	Down	2.75156e-301	7.52344e-299
Si030742m.g	843	-1.0933	Down	3.05848e-10	1.9237e-09
Si038583m.g	1698	-1.09187	Down	7.20514e-42	1.81905e-40
Si016261m.g	2727	-1.09043	Down	0	0
Si031302m.g	510	-1.08956	Down	2.86922e-06	1.22328e-05
Si023149m.g	687	-1.0879	Down	1.70169e-51	5.40789e-50
Si010720m.g	891	-1.08635	Down	3.47484e-07	1.64239e-06
Si029701m.g	1434	-1.08583	Down	2.42834e-16	2.32509e-15
Si021475m.g	1869	-1.08516	Down	1.90835e-48	5.71382e-47
Si030947m.g	735	-1.08472	Down	5.19124e-11	3.49658e-10
Si021163m.g	2676	-1.0846	Down	9.53454e-48	2.79979e-46
Si019096m.g	450	-1.08258	Down	5.27954e-06	2.17849e-05
Si016430m.g	2238	-1.08226	Down	1.35576e-16	1.3177e-15
Si000046m.g	4344	-1.08029	Down	6.2655e-270	1.39687e-267
Si020599m.g	249	-1.07886	Down	3.28506e-05	0.000121815
Si034197m.g	2619	-1.07816	Down	8.20966e-32	1.53115e-30
Si035184m.g	1569	-1.07787	Down	4.85682e-10	3.01102e-09
Si031738m.g	222	-1.07787	Down	1.13033e-05	4.46326e-05
Si018259m.g	696	-1.07737	Down	3.02796e-24	4.28094e-23
Si010271m.g	1200	-1.07703	Down	1.01032e-56	3.55796e-55
Si026107m.g	1908	-1.07607	Down	3.26518e-208	5.03376e-206
Si020825m.g	765	-1.07529	Down	0	0
Si007445m.g	441	-1.0738	Down	8.8346e-10	5.35564e-09
Si017064m.g	1452	-1.0737	Down	4.5531e-55	1.55068e-53
Si004108m.g	1566	-1.07338	Down	0.000207852	0.000683866
Si022433m.g	1095	-1.07338	Down	9.03166e-14	7.41123e-13
Si031459m.g	423	-1.07204	Down	0	0
Si034006m.g	3285	-1.07005	Down	6.08016e-46	1.70262e-44
Si031339m.g	489	-1.06952	Down	0.000178199	0.000593171
Si026959m.g	450	-1.06845	Down	5.45226e-45	1.49219e-43
Si023321m.g	585	-1.06588	Down	0.000152782	0.000513162
Si034150m.g	2697	-1.06529	Down	5.45078e-18	5.73638e-17
Si039276m.g	747	-1.06499	Down	3.68104e-27	5.8363e-26
Si031584m.g	327	-1.06373	Down	1.92451e-07	9.35562e-07
Si009603m.g	1896	-1.06351	Down	1e-306	2.81388e-304
Si000480m.g	2145	-1.06327	Down	1.43375e-25	2.13867e-24
Si028142m.g	3018	-1.06242	Down	0.000130995	0.000444621
Si016766m.g	1722	-1.06222	Down	2.17114e-09	1.27432e-08
Si036588m.g	987	-1.06176	Down	2.58036e-25	3.80593e-24
Si013073m.g	150	-1.06166	Down	8.92284e-12	6.36032e-11
Si010938m.g	729	-1.0613	Down	4.74404e-07	2.21447e-06
Si010375m.g	1125	-1.05909	Down	6.7552e-39	1.57511e-37
Si022771m.g	918	-1.05905	Down	4.50586e-19	5.03444e-18
Si039150m.g	1971	-1.05893	Down	7.41062e-32	1.38569e-30
Si000809m.g	1743	-1.05755	Down	1.41068e-22	1.86098e-21
Si027634m.g	870	-1.05698	Down	1.28907e-10	8.38258e-10
Si004059m.g	1122	-1.05464	Down	8.6686e-07	3.93426e-06
Si031703m.g	249	-1.05451	Down	2.74844e-08	1.45521e-07
Si006774m.g	1065	-1.05372	Down	1.50591e-24	2.15855e-23
Si009173m.g	4497	-1.0531	Down	0	0
Si017429m.g	1197	-1.05295	Down	2.76818e-17	2.79645e-16
Si025965m.g	2655	-1.05253	Down	7.23208e-13	5.57763e-12
Si033349m.g	864	-1.05246	Down	4.8492e-36	1.03799e-34
Si026512m.g	1128	-1.05067	Down	1.73588e-10	1.11927e-09
Si016841m.g	1632	-1.04986	Down	2.08494e-05	7.95312e-05
Si027936m.g	1095	-1.04959	Down	6.18062e-06	2.5262e-05
Si037896m.g	456	-1.04959	Down	6.18062e-06	2.52656e-05
Si020557m.g	426	-1.04839	Down	3.67966e-12	2.69789e-11
Si008780m.g	2598	-1.04584	Down	4.08156e-07	1.91945e-06
Si028934m.g	2490	-1.04423	Down	3.51078e-07	1.65883e-06
Si023194m.g	663	-1.04288	Down	7.4546e-28	1.21654e-26
Si032956m.g	639	-1.04245	Down	1.30494e-12	9.90862e-12
Si017299m.g	1278	-1.03827	Down	3.28308e-129	2.8922e-127
Si023504m.g	483	-1.03471	Down	1.83567e-06	8.01858e-06
Si000491m.g	2127	-1.03442	Down	0	0
Si038492m.g	162	-1.0339	Down	9.59288e-05	0.00033325
Si022436m.g	1092	-1.03177	Down	2.7874e-39	6.5574e-38
Si002537m.g	819	-1.03028	Down	4.23514e-294	1.08626e-291
Si000265m.g	2622	-1.02888	Down	1.10008e-36	2.39367e-35
Si028799m.g	3090	-1.02769	Down	7.31966e-36	1.56104e-34
Si036072m.g	1176	-1.0269	Down	9.16938e-47	2.63647e-45
Si029236m.g	1851	-1.02578	Down	1.27761e-40	3.10386e-39
Si021947m.g	1419	-1.0256	Down	2.4973e-09	1.45515e-08
Si028810m.g	2985	-1.02471	Down	1.46113e-70	6.47522e-69
Si023740m.g	315	-1.01825	Down	1.7165e-12	1.28984e-11
Si001055m.g	1554	-1.01776	Down	3.75086e-145	3.78785e-143
Si000238m.g	2718	-1.01633	Down	2.99562e-253	6.07147e-251
Si018190m.g	744	-1.01521	Down	3.38846e-246	6.50382e-244
Si022966m.g	801	-1.01516	Down	4.49652e-06	1.87461e-05
Si004745m.g	1338	-1.01485	Down	6.74018e-19	7.46753e-18
Si029697m.g	1437	-1.01417	Down	1.35709e-11	9.54442e-11
Si013668m.g	1437	-1.01351	Down	3.60104e-56	1.25143e-54
Si010855m.g	798	-1.01179	Down	4.23684e-55	1.44807e-53
Si010610m.g	963	-1.01155	Down	1.37387e-32	2.63876e-31
Si020698m.g	999	-1.0108	Down	3.843e-09	2.19774e-08
Si016352m.g	2391	-1.01046	Down	5.5186e-42	1.39813e-40
Si028605m.g	159	-1.00968	Down	3.93756e-103	2.73675e-101
Si023734m.g	318	-1.00938	Down	1.07584e-10	7.05454e-10
Si036965m.g	834	-1.00864	Down	4.7549e-10	2.9491e-09
Si026191m.g	1641	-1.00543	Down	1.39121e-15	1.27519e-14
Si014914m.g	933	-1.00512	Down	4.66052e-23	6.26802e-22
Si022723m.g	942	-1.00368	Down	8.55566e-10	5.19524e-09
Si013283m.g	2367	-1.00175	Down	3.06874e-144	3.0564e-142
Si023059m.g	750	-1.00144	Down	7.22384e-07	3.30652e-06
Si018783m.g	321	-1.00111	Down	8.64202e-22	1.10049e-20
