# Supplementary material for: SiMYB3 in Foxtail Millet (Setaria italica) Confers Tolerance to Low-Nitrogen Stress by Regulating Root Growth in Transgenic Plants
Source: Int J Mol Sci. 2019 Nov 15;20(22):5741. doi: 10.3390/ijms20225741 (PMC6888739; doi:10.3390/ijms20225741)
Supplement: Supplementary file 1 [file ijms-20-05741-s001.zip › Supplementary files/Supplementary table 2.xlsx]

## Sheet: Sheet1
GO term	GO name	DEG number in this GO term	Genes number in this GO term in genome	p value	Genes ID in this GO term
GO:0009311	oligosaccharide metabolic process	10 of 758 in the list	50 of 10855 in the genome	0.65965	Si029873m.g,Si000238m.g,Si013704m.g,Si013243m.g,Si006695m.g,Si025961m.g,Si027629m.g,Si013282m.g,Si029154m.g,Si030376m.g
GO:0006006	glucose metabolic process	10 of 758 in the list	120 of 10855 in the genome	1	Si001040m.g,Si029545m.g,Si009995m.g,Si006103m.g,Si008790m.g,Si006745m.g,Si007586m.g,Si019533m.g,Si029223m.g,Si006583m.g
GO:0006970	response to osmotic stress	10 of 758 in the list	127 of 10855 in the genome	1	Si018190m.g,Si008316m.g,Si000887m.g,Si002323m.g,Si007586m.g,Si037762m.g,Si010235m.g,Si037579m.g,Si008492m.g,Si013283m.g
GO:0009057	macromolecule catabolic process	10 of 758 in the list	193 of 10855 in the genome	1	Si010827m.g,Si037098m.g,Si026967m.g,Si036795m.g,Si034912m.g,Si013602m.g,Si010959m.g,Si020916m.g,Si010561m.g,Si026965m.g
GO:0006259	DNA metabolic process	10 of 758 in the list	327 of 10855 in the genome	1	Si000143m.g,Si005096m.g,Si032105m.g,Si034218m.g,Si023302m.g,Si000491m.g,Si004924m.g,Si002151m.g,Si039047m.g,Si009873m.g
GO:0065007	biological regulation	108 of 758 in the list	1597 of 10855 in the genome	1	Si016955m.g,Si031051m.g,Si024486m.g,Si004227m.g,Si003455m.g,Si012391m.g,Si013937m.g,Si039193m.g,Si014231m.g,Si028168m.g,Si023739m.g,Si029455m.g,Si009558m.g,Si018237m.g,Si026670m.g,Si017865m.g,Si017443m.g,Si013994m.g,Si026734m.g,Si022723m.g,Si034892m.g,Si034505m.g,Si036949m.g,Si010384m.g,Si023194m.g,Si006013m.g,Si012660m.g,Si031273m.g,Si023738m.g,Si016791m.g,Si023734m.g,Si004558m.g,Si026524m.g,Si0…
GO:0006952	defense response	11 of 758 in the list	117 of 10855 in the genome	1	Si013962m.g,Si026967m.g,Si002658m.g,Si022663m.g,Si022771m.g,Si014138m.g,Si009282m.g,Si022597m.g,Si010177m.g,Si037579m.g,Si026965m.g
GO:0030001	metal ion transport	11 of 758 in the list	141 of 10855 in the genome	1	Si038599m.g,Si021642m.g,Si013873m.g,Si034300m.g,Si029455m.g,Si006705m.g,Si034309m.g,Si009257m.g,Si039983m.g,Si010411m.g,Si009256m.g
GO:0006807	nitrogen compound metabolic process	111 of 758 in the list	1944 of 10855 in the genome	1	Si040281m.g,Si013937m.g,Si039193m.g,Si037269m.g,Si014231m.g,Si034777m.g,Si013224m.g,Si009558m.g,Si018237m.g,Si017865m.g,Si009603m.g,Si026965m.g,Si034107m.g,Si040258m.g,Si031238m.g,Si034505m.g,Si010384m.g,Si006013m.g,Si020916m.g,Si012660m.g,Si034631m.g,Si001772m.g,Si016791m.g,Si035693m.g,Si004924m.g,Si015090m.g,Si030741m.g,Si000491m.g,Si013531m.g,Si029964m.g,Si022433m.g,Si026967m.g,Si037266m.g,Si0…
GO:0006810	transport	112 of 758 in the list	1544 of 10855 in the genome	1	Si001176m.g,Si023178m.g,Si022014m.g,Si005805m.g,Si039791m.g,Si009690m.g,Si029455m.g,Si024054m.g,Si035216m.g,Si016531m.g,Si040184m.g,Si009189m.g,Si034107m.g,Si038599m.g,Si035166m.g,Si013073m.g,Si012312m.g,Si007232m.g,Si019373m.g,Si003879m.g,Si009402m.g,Si012289m.g,Si029973m.g,Si013694m.g,Si038048m.g,Si034588m.g,Si038814m.g,Si034321m.g,Si034755m.g,Si000037m.g,Si020099m.g,Si000077m.g,Si028509m.g,Si0…
GO:0019538	protein metabolic process	113 of 758 in the list	2134 of 10855 in the genome	1	Si021947m.g,Si006767m.g,Si034593m.g,Si012391m.g,Si036795m.g,Si000576m.g,Si009438m.g,Si010103m.g,Si036123m.g,Si011305m.g,Si016441m.g,Si026959m.g,Si013899m.g,Si019844m.g,Si021370m.g,Si000271m.g,Si007044m.g,Si029197m.g,Si034070m.g,Si011722m.g,Si036949m.g,Si029138m.g,Si006648m.g,Si021334m.g,Si029861m.g,Si001420m.g,Si013283m.g,Si017349m.g,Si024868m.g,Si012054m.g,Si035693m.g,Si035833m.g,Si021942m.g,Si0…
GO:0051234	establishment of localization	116 of 758 in the list	1690 of 10855 in the genome	1	Si001176m.g,Si023178m.g,Si022014m.g,Si005805m.g,Si039791m.g,Si009690m.g,Si029455m.g,Si024054m.g,Si004384m.g,Si035216m.g,Si016531m.g,Si040184m.g,Si009189m.g,Si034107m.g,Si038599m.g,Si035166m.g,Si013073m.g,Si012312m.g,Si007232m.g,Si019373m.g,Si003879m.g,Si009402m.g,Si012289m.g,Si029973m.g,Si013694m.g,Si038048m.g,Si034588m.g,Si038814m.g,Si034321m.g,Si034755m.g,Si000037m.g,Si020099m.g,Si000077m.g,Si0…
GO:0051179	localization	116 of 758 in the list	1701 of 10855 in the genome	1	Si001176m.g,Si023178m.g,Si022014m.g,Si005805m.g,Si039791m.g,Si009690m.g,Si029455m.g,Si024054m.g,Si004384m.g,Si035216m.g,Si016531m.g,Si040184m.g,Si009189m.g,Si034107m.g,Si038599m.g,Si035166m.g,Si013073m.g,Si012312m.g,Si007232m.g,Si019373m.g,Si003879m.g,Si009402m.g,Si012289m.g,Si029973m.g,Si013694m.g,Si038048m.g,Si034588m.g,Si038814m.g,Si034321m.g,Si034755m.g,Si000037m.g,Si020099m.g,Si000077m.g,Si0…
GO:0019725	cellular homeostasis	12 of 758 in the list	133 of 10855 in the genome	1	Si031051m.g,Si003455m.g,Si023739m.g,Si023734m.g,Si029455m.g,Si018440m.g,Si023743m.g,Si001322m.g,Si023738m.g,Si027048m.g,Si023740m.g,Si003453m.g
GO:0019318	hexose metabolic process	12 of 758 in the list	157 of 10855 in the genome	1	Si001040m.g,Si029545m.g,Si009995m.g,Si036091m.g,Si009430m.g,Si006103m.g,Si008790m.g,Si006745m.g,Si007586m.g,Si019533m.g,Si029223m.g,Si006583m.g
GO:0005996	monosaccharide metabolic process	12 of 758 in the list	191 of 10855 in the genome	1	Si001040m.g,Si029545m.g,Si009995m.g,Si036091m.g,Si009430m.g,Si006103m.g,Si008790m.g,Si006745m.g,Si007586m.g,Si019533m.g,Si029223m.g,Si006583m.g
GO:0044283	small molecule biosynthetic process	12 of 758 in the list	279 of 10855 in the genome	1	Si034107m.g,Si017005m.g,Si034175m.g,Si035017m.g,Si010718m.g,Si040258m.g,Si022410m.g,Si005855m.g,Si026750m.g,Si009257m.g,Si013502m.g,Si009256m.g
GO:0044042	glucan metabolic process	13 of 758 in the list	132 of 10855 in the genome	1	Si038925m.g,Si017966m.g,Si029873m.g,Si001040m.g,Si010719m.g,Si029545m.g,Si013704m.g,Si036091m.g,Si034070m.g,Si010796m.g,Si027629m.g,Si006103m.g,Si006999m.g
GO:0006631	fatty acid metabolic process	13 of 758 in the list	185 of 10855 in the genome	1	Si008662m.g,Si034175m.g,Si004010m.g,Si022410m.g,Si034892m.g,Si005855m.g,Si010043m.g,Si001933m.g,Si020063m.g,Si006652m.g,Si006329m.g,Si006684m.g,Si001818m.g
GO:0023046	signaling process	13 of 758 in the list	275 of 10855 in the genome	1	Si029202m.g,Si003006m.g,Si040049m.g,Si010116m.g,Si023590m.g,Si007421m.g,Si006013m.g,Si003230m.g,Si037029m.g,Si029714m.g,Si013722m.g,Si001179m.g,Si001420m.g
GO:0023060	signal transmission	13 of 758 in the list	275 of 10855 in the genome	1	Si029202m.g,Si003006m.g,Si040049m.g,Si010116m.g,Si023590m.g,Si007421m.g,Si006013m.g,Si003230m.g,Si037029m.g,Si029714m.g,Si013722m.g,Si001179m.g,Si001420m.g
GO:0046483	heterocycle metabolic process	13 of 758 in the list	337 of 10855 in the genome	1	Si034107m.g,Si000960m.g,Si038599m.g,Si017005m.g,Si022410m.g,Si034777m.g,Si021817m.g,Si034631m.g,Si009257m.g,Si039983m.g,Si018338m.g,Si009256m.g,Si029964m.g
GO:0019748	secondary metabolic process	14 of 758 in the list	135 of 10855 in the genome	1	Si011685m.g,Si013603m.g,Si000854m.g,Si026463m.g,Si021601m.g,Si022356m.g,Si013601m.g,Si034916m.g,Si029587m.g,Si004644m.g,Si010449m.g,Si038735m.g,Si017443m.g,Si009992m.g
GO:0042592	homeostatic process	14 of 758 in the list	161 of 10855 in the genome	1	Si031051m.g,Si003455m.g,Si023739m.g,Si023734m.g,Si029455m.g,Si018440m.g,Si023743m.g,Si009704m.g,Si001322m.g,Si031273m.g,Si023738m.g,Si027048m.g,Si023740m.g,Si003453m.g
GO:0006066	alcohol metabolic process	14 of 758 in the list	236 of 10855 in the genome	1	Si001040m.g,Si029545m.g,Si009995m.g,Si036072m.g,Si036091m.g,Si009430m.g,Si034590m.g,Si006103m.g,Si008790m.g,Si006745m.g,Si007586m.g,Si019533m.g,Si029223m.g,Si006583m.g
GO:0003006	developmental process involved in reproduction	14 of 758 in the list	298 of 10855 in the genome	1	Si040281m.g,Si004227m.g,Si038045m.g,Si022728m.g,Si029394m.g,Si021826m.g,Si000727m.g,Si034070m.g,Si032289m.g,Si002336m.g,Si005691m.g,Si027557m.g,Si031459m.g,Si013283m.g
GO:0022414	reproductive process	14 of 758 in the list	330 of 10855 in the genome	1	Si040281m.g,Si004227m.g,Si038045m.g,Si022728m.g,Si029394m.g,Si021826m.g,Si000727m.g,Si034070m.g,Si032289m.g,Si002336m.g,Si005691m.g,Si027557m.g,Si031459m.g,Si013283m.g
GO:0050896	response to stimulus	140 of 758 in the list	1832 of 10855 in the genome	1	Si036496m.g,Si035992m.g,Si036602m.g,Si002771m.g,Si016441m.g,Si035216m.g,Si002323m.g,Si016715m.g,Si017443m.g,Si004560m.g,Si009189m.g,Si026965m.g,Si022669m.g,Si002335m.g,Si034070m.g,Si010384m.g,Si012660m.g,Si034631m.g,Si037579m.g,Si013283m.g,Si006684m.g,Si025965m.g,Si029319m.g,Si006652m.g,Si019533m.g,Si009730m.g,Si013962m.g,Si039816m.g,Si030593m.g,Si014858m.g,Si002170m.g,Si034847m.g,Si010271m.g,Si0…
GO:0016052	carbohydrate catabolic process	15 of 758 in the list	147 of 10855 in the genome	1	Si010827m.g,Si037098m.g,Si026967m.g,Si009995m.g,Si034912m.g,Si013602m.g,Si010959m.g,Si020916m.g,Si006745m.g,Si008790m.g,Si007586m.g,Si019533m.g,Si029223m.g,Si026965m.g,Si006583m.g
GO:0010035	response to inorganic substance	15 of 758 in the list	222 of 10855 in the genome	1	Si039816m.g,Si021178m.g,Si013873m.g,Si002170m.g,Si014025m.g,Si024975m.g,Si002070m.g,Si016715m.g,Si009704m.g,Si010235m.g,Si009257m.g,Si010411m.g,Si022586m.g,Si009256m.g,Si013283m.g
GO:0032787	monocarboxylic acid metabolic process	15 of 758 in the list	243 of 10855 in the genome	1	Si008662m.g,Si034175m.g,Si035017m.g,Si011685m.g,Si004010m.g,Si022410m.g,Si034892m.g,Si005855m.g,Si010043m.g,Si001933m.g,Si020063m.g,Si006652m.g,Si006329m.g,Si006684m.g,Si001818m.g
GO:0023033	signaling pathway	15 of 758 in the list	354 of 10855 in the genome	1	Si003006m.g,Si021826m.g,Si035992m.g,Si028868m.g,Si036091m.g,Si034070m.g,Si005805m.g,Si034427m.g,Si036949m.g,Si022663m.g,Si009558m.g,Si019058m.g,Si034847m.g,Si028799m.g,Si034525m.g
GO:0048856	anatomical structure development	15 of 758 in the list	455 of 10855 in the genome	1	Si004227m.g,Si022723m.g,Si021826m.g,Si035992m.g,Si036091m.g,Si000727m.g,Si034070m.g,Si018368m.g,Si012801m.g,Si007645m.g,Si017226m.g,Si010349m.g,Si004644m.g,Si027557m.g,Si016626m.g
GO:0044260	cellular macromolecule metabolic process	157 of 758 in the list	3054 of 10855 in the genome	1	Si006767m.g,Si012391m.g,Si013937m.g,Si037269m.g,Si036795m.g,Si036123m.g,Si016441m.g,Si006103m.g,Si018237m.g,Si017865m.g,Si007044m.g,Si031238m.g,Si034070m.g,Si010384m.g,Si006013m.g,Si012660m.g,Si001420m.g,Si013283m.g,Si016791m.g,Si035693m.g,Si035833m.g,Si004010m.g,Si029452m.g,Si004924m.g,Si033133m.g,Si028799m.g,Si030741m.g,Si022433m.g,Si027634m.g,Si006561m.g,Si037266m.g,Si004874m.g,Si036724m.g,Si0…
GO:0006812	cation transport	16 of 758 in the list	217 of 10855 in the genome	1	Si034300m.g,Si029455m.g,Si024054m.g,Si022452m.g,Si006705m.g,Si034309m.g,Si009257m.g,Si039983m.g,Si035920m.g,Si009256m.g,Si038599m.g,Si003226m.g,Si021642m.g,Si013873m.g,Si003636m.g,Si010411m.g
GO:0051716	cellular response to stimulus	16 of 758 in the list	356 of 10855 in the genome	1	Si035992m.g,Si037154m.g,Si022663m.g,Si009558m.g,Si019058m.g,Si035467m.g,Si026965m.g,Si016343m.g,Si026967m.g,Si021826m.g,Si000727m.g,Si036949m.g,Si010349m.g,Si034847m.g,Si034525m.g,Si002151m.g
GO:0006725	cellular aromatic compound metabolic process	17 of 758 in the list	172 of 10855 in the genome	1	Si000960m.g,Si017005m.g,Si016467m.g,Si000854m.g,Si022356m.g,Si034777m.g,Si029964m.g,Si006556m.g,Si021601m.g,Si026463m.g,Si001019m.g,Si034916m.g,Si016504m.g,Si035175m.g,Si034631m.g,Si010449m.g,Si009992m.g
GO:0006091	generation of precursor metabolites and energy	17 of 758 in the list	291 of 10855 in the genome	1	Si000960m.g,Si000913m.g,Si005855m.g,Si013224m.g,Si006103m.g,Si000992m.g,Si000986m.g,Si029541m.g,Si029545m.g,Si001040m.g,Si006270m.g,Si035159m.g,Si020781m.g,Si035138m.g,Si035175m.g,Si021838m.g,Si020825m.g
GO:0000003	reproduction	17 of 758 in the list	364 of 10855 in the genome	1	Si040281m.g,Si004227m.g,Si029394m.g,Si032289m.g,Si002336m.g,Si036940m.g,Si005691m.g,Si027557m.g,Si037057m.g,Si037030m.g,Si038045m.g,Si021826m.g,Si022728m.g,Si034070m.g,Si000727m.g,Si031459m.g,Si013283m.g
GO:0007275	multicellular organismal development	17 of 758 in the list	481 of 10855 in the genome	1	Si004227m.g,Si028168m.g,Si010463m.g,Si007366m.g,Si011706m.g,Si017226m.g,Si002070m.g,Si004644m.g,Si027557m.g,Si021826m.g,Si034070m.g,Si000727m.g,Si019614m.g,Si018368m.g,Si014256m.g,Si007645m.g,Si010349m.g
GO:0071841	cellular component organization or biogenesis at cellular level	18 of 758 in the list	536 of 10855 in the genome	1	Si002537m.g,Si021458m.g,Si032289m.g,Si010869m.g,Si008742m.g,Si000271m.g,Si009710m.g,Si026191m.g,Si037085m.g,Si007978m.g,Si010991m.g,Si008396m.g,Si009298m.g,Si022771m.g,Si029404m.g,Si018084m.g,Si009786m.g,Si003829m.g
GO:0016043	cellular component organization	18 of 758 in the list	677 of 10855 in the genome	1	Si002537m.g,Si035992m.g,Si021458m.g,Si036091m.g,Si032289m.g,Si010869m.g,Si028978m.g,Si017226m.g,Si021744m.g,Si000271m.g,Si021826m.g,Si037085m.g,Si010991m.g,Si012801m.g,Si008396m.g,Si009298m.g,Si018084m.g,Si003829m.g
GO:0001906	cell killing	2 of 758 in the list	7 of 10855 in the genome	1	Si026967m.g,Si026965m.g
GO:0009636	response to toxin	2 of 758 in the list	7 of 10855 in the genome	1	Si009257m.g,Si009256m.g
GO:0006749	glutathione metabolic process	2 of 758 in the list	8 of 10855 in the genome	1	Si001772m.g,Si000659m.g
GO:0032268	regulation of cellular protein metabolic process	2 of 758 in the list	10 of 10855 in the genome	1	Si002923m.g,Si040074m.g
GO:0051246	regulation of protein metabolic process	2 of 758 in the list	10 of 10855 in the genome	1	Si002923m.g,Si040074m.g
GO:0006518	peptide metabolic process	2 of 758 in the list	12 of 10855 in the genome	1	Si001772m.g,Si000659m.g
GO:0009414	response to water deprivation	2 of 758 in the list	13 of 10855 in the genome	1	Si018436m.g,Si003233m.g
GO:0009793	embryo development ending in seed dormancy	2 of 758 in the list	14 of 10855 in the genome	1	Si004227m.g,Si021826m.g
GO:0048511	rhythmic process	2 of 758 in the list	14 of 10855 in the genome	1	Si019058m.g,Si002070m.g
GO:0009110	vitamin biosynthetic process	2 of 758 in the list	15 of 10855 in the genome	1	Si013502m.g,Si026750m.g
GO:0009746	response to hexose stimulus	2 of 758 in the list	17 of 10855 in the genome	1	Si022663m.g,Si019058m.g
GO:0034284	response to monosaccharide stimulus	2 of 758 in the list	17 of 10855 in the genome	1	Si022663m.g,Si019058m.g
GO:0048316	seed development	2 of 758 in the list	17 of 10855 in the genome	1	Si004227m.g,Si021826m.g
GO:0042214	terpene metabolic process	2 of 758 in the list	18 of 10855 in the genome	1	Si011685m.g,Si038735m.g
GO:0006979	response to oxidative stress	2 of 758 in the list	19 of 10855 in the genome	1	Si003491m.g,Si011125m.g
GO:0009648	photoperiodism	2 of 758 in the list	19 of 10855 in the genome	1	Si006999m.g,Si007366m.g
GO:0010154	fruit development	2 of 758 in the list	19 of 10855 in the genome	1	Si004227m.g,Si021826m.g
GO:0006558	L-phenylalanine metabolic process	2 of 758 in the list	20 of 10855 in the genome	1	Si016467m.g,Si016504m.g
GO:0009850	auxin metabolic process	2 of 758 in the list	20 of 10855 in the genome	1	Si004227m.g,Si034892m.g
GO:0048588	developmental cell growth	2 of 758 in the list	22 of 10855 in the genome	1	Si021826m.g,Si012801m.g
GO:0006586	indolalkylamine metabolic process	2 of 758 in the list	23 of 10855 in the genome	1	Si034777m.g,Si029964m.g
GO:0009790	embryo development	2 of 758 in the list	23 of 10855 in the genome	1	Si004227m.g,Si021826m.g
GO:0042430	indole-containing compound metabolic process	2 of 758 in the list	25 of 10855 in the genome	1	Si034777m.g,Si029964m.g
GO:0009892	negative regulation of metabolic process	2 of 758 in the list	33 of 10855 in the genome	1	Si002923m.g,Si028506m.g
GO:0010605	negative regulation of macromolecule metabolic process	2 of 758 in the list	33 of 10855 in the genome	1	Si002923m.g,Si028506m.g
GO:0009267	cellular response to starvation	2 of 758 in the list	34 of 10855 in the genome	1	Si016343m.g,Si035467m.g
GO:0019751	polyol metabolic process	2 of 758 in the list	34 of 10855 in the genome	1	Si036072m.g,Si034590m.g
GO:0042594	response to starvation	2 of 758 in the list	34 of 10855 in the genome	1	Si016343m.g,Si035467m.g
GO:0048589	developmental growth	2 of 758 in the list	35 of 10855 in the genome	1	Si021826m.g,Si012801m.g
GO:0043648	dicarboxylic acid metabolic process	2 of 758 in the list	37 of 10855 in the genome	1	Si000808m.g,Si035017m.g
GO:0006650	glycerophospholipid metabolic process	2 of 758 in the list	42 of 10855 in the genome	1	Si035091m.g,Si028941m.g
GO:0048827	phyllome development	2 of 758 in the list	42 of 10855 in the genome	1	Si004227m.g,Si017226m.g
GO:0050801	ion homeostasis	2 of 758 in the list	42 of 10855 in the genome	1	Si009704m.g,Si029455m.g
GO:0044092	negative regulation of molecular function	2 of 758 in the list	44 of 10855 in the genome	1	Si016375m.g,Si011730m.g
GO:0007010	cytoskeleton organization	2 of 758 in the list	46 of 10855 in the genome	1	Si032289m.g,Si000271m.g
GO:0046486	glycerolipid metabolic process	2 of 758 in the list	49 of 10855 in the genome	1	Si035091m.g,Si028941m.g
GO:0048518	positive regulation of biological process	2 of 758 in the list	52 of 10855 in the genome	1	Si014603m.g,Si007421m.g
GO:0048878	chemical homeostasis	2 of 758 in the list	53 of 10855 in the genome	1	Si009704m.g,Si029455m.g
GO:0048519	negative regulation of biological process	2 of 758 in the list	56 of 10855 in the genome	1	Si002923m.g,Si028506m.g
GO:0000271	polysaccharide biosynthetic process	2 of 758 in the list	60 of 10855 in the genome	1	Si036091m.g,Si004010m.g
GO:0009657	plastid organization	2 of 758 in the list	60 of 10855 in the genome	1	Si000271m.g,Si021458m.g
GO:0009908	flower development	2 of 758 in the list	60 of 10855 in the genome	1	Si004227m.g,Si027557m.g
GO:0033692	cellular polysaccharide biosynthetic process	2 of 758 in the list	60 of 10855 in the genome	1	Si036091m.g,Si004010m.g
GO:0016049	cell growth	2 of 758 in the list	61 of 10855 in the genome	1	Si021826m.g,Si012801m.g
GO:0008361	regulation of cell size	2 of 758 in the list	62 of 10855 in the genome	1	Si021826m.g,Si012801m.g
GO:0000904	cell morphogenesis involved in differentiation	2 of 758 in the list	68 of 10855 in the genome	1	Si017226m.g,Si021826m.g
GO:0010556	regulation of macromolecule biosynthetic process	2 of 758 in the list	68 of 10855 in the genome	1	Si040074m.g,Si007421m.g
GO:0016051	carbohydrate biosynthetic process	2 of 758 in the list	68 of 10855 in the genome	1	Si036091m.g,Si004010m.g
GO:0034637	cellular carbohydrate biosynthetic process	2 of 758 in the list	68 of 10855 in the genome	1	Si036091m.g,Si004010m.g
GO:0032535	regulation of cellular component size	2 of 758 in the list	69 of 10855 in the genome	1	Si021826m.g,Si012801m.g
GO:0090066	regulation of anatomical structure size	2 of 758 in the list	69 of 10855 in the genome	1	Si021826m.g,Si012801m.g
GO:0009889	regulation of biosynthetic process	2 of 758 in the list	70 of 10855 in the genome	1	Si040074m.g,Si007421m.g
GO:0007049	cell cycle	2 of 758 in the list	76 of 10855 in the genome	1	Si000271m.g,Si017226m.g
GO:0040007	growth	2 of 758 in the list	79 of 10855 in the genome	1	Si021826m.g,Si012801m.g
GO:0080090	regulation of primary metabolic process	2 of 758 in the list	79 of 10855 in the genome	1	Si002923m.g,Si040074m.g
GO:0031323	regulation of cellular metabolic process	2 of 758 in the list	93 of 10855 in the genome	1	Si002923m.g,Si040074m.g
GO:0016192	vesicle-mediated transport	2 of 758 in the list	111 of 10855 in the genome	1	Si003006m.g,Si034321m.g
GO:0009056	catabolic process	21 of 758 in the list	377 of 10855 in the genome	1	Si010827m.g,Si037098m.g,Si009995m.g,Si036795m.g,Si010959m.g,Si006745m.g,Si007586m.g,Si038115m.g,Si004644m.g,Si019533m.g,Si035457m.g,Si029223m.g,Si026965m.g,Si010561m.g,Si026967m.g,Si034912m.g,Si013602m.g,Si020916m.g,Si008790m.g,Si014780m.g,Si006583m.g
GO:0043170	macromolecule metabolic process	211 of 758 in the list	4026 of 10855 in the genome	1	Si021947m.g,Si006767m.g,Si012391m.g,Si013937m.g,Si037269m.g,Si036795m.g,Si009438m.g,Si010103m.g,Si036123m.g,Si016441m.g,Si006103m.g,Si018237m.g,Si017865m.g,Si026965m.g,Si007044m.g,Si031238m.g,Si034070m.g,Si011722m.g,Si010384m.g,Si006013m.g,Si012660m.g,Si006648m.g,Si001420m.g,Si013283m.g,Si016791m.g,Si035693m.g,Si035833m.g,Si021942m.g,Si004010m.g,Si029452m.g,Si004924m.g,Si033133m.g,Si001225m.g,Si0…
GO:0005976	polysaccharide metabolic process	22 of 758 in the list	206 of 10855 in the genome	1	Si038925m.g,Si017966m.g,Si029873m.g,Si010827m.g,Si010719m.g,Si037098m.g,Si013704m.g,Si036091m.g,Si004010m.g,Si027629m.g,Si010959m.g,Si006103m.g,Si006999m.g,Si026965m.g,Si001040m.g,Si029545m.g,Si026967m.g,Si034912m.g,Si034070m.g,Si010796m.g,Si013602m.g,Si020916m.g
GO:0065008	regulation of biological quality	22 of 758 in the list	299 of 10855 in the genome	1	Si031051m.g,Si000960m.g,Si004227m.g,Si003455m.g,Si023739m.g,Si023734m.g,Si024102m.g,Si029455m.g,Si018440m.g,Si009704m.g,Si001322m.g,Si004644m.g,Si023740m.g,Si003453m.g,Si021826m.g,Si034892m.g,Si012801m.g,Si023743m.g,Si010349m.g,Si031273m.g,Si023738m.g,Si027048m.g
GO:0009628	response to abiotic stimulus	23 of 758 in the list	394 of 10855 in the genome	1	Si018190m.g,Si035992m.g,Si007366m.g,Si003491m.g,Si000732m.g,Si006999m.g,Si029319m.g,Si019058m.g,Si007586m.g,Si002323m.g,Si009704m.g,Si008492m.g,Si000271m.g,Si021826m.g,Si018436m.g,Si008316m.g,Si003233m.g,Si000887m.g,Si029126m.g,Si037762m.g,Si010235m.g,Si037579m.g,Si013283m.g
GO:0009725	response to hormone stimulus	24 of 758 in the list	371 of 10855 in the genome	1	Si035992m.g,Si025988m.g,Si000732m.g,Si022663m.g,Si014923m.g,Si009558m.g,Si026282m.g,Si002070m.g,Si009704m.g,Si004644m.g,Si027557m.g,Si036871m.g,Si031222m.g,Si022723m.g,Si000271m.g,Si021826m.g,Si026750m.g,Si036949m.g,Si007421m.g,Si034847m.g,Si010349m.g,Si012660m.g,Si034525m.g,Si036647m.g
GO:0032501	multicellular organismal process	24 of 758 in the list	584 of 10855 in the genome	1	Si004227m.g,Si017567m.g,Si028168m.g,Si010463m.g,Si000332m.g,Si036795m.g,Si007366m.g,Si011706m.g,Si017226m.g,Si002070m.g,Si004644m.g,Si027557m.g,Si021826m.g,Si032100m.g,Si034070m.g,Si000727m.g,Si019614m.g,Si018368m.g,Si014256m.g,Si000261m.g,Si032750m.g,Si007645m.g,Si010349m.g,Si031273m.g
GO:0044255	cellular lipid metabolic process	25 of 758 in the list	374 of 10855 in the genome	1	Si011685m.g,Si004010m.g,Si022410m.g,Si005855m.g,Si034590m.g,Si013601m.g,Si004644m.g,Si006652m.g,Si035467m.g,Si035206m.g,Si017443m.g,Si028941m.g,Si008662m.g,Si034175m.g,Si013603m.g,Si034892m.g,Si010043m.g,Si035091m.g,Si001933m.g,Si020063m.g,Si029587m.g,Si038735m.g,Si006329m.g,Si006684m.g,Si001818m.g
GO:0009719	response to endogenous stimulus	25 of 758 in the list	392 of 10855 in the genome	1	Si035992m.g,Si025988m.g,Si000732m.g,Si022663m.g,Si014923m.g,Si009558m.g,Si026282m.g,Si002070m.g,Si009704m.g,Si004644m.g,Si027557m.g,Si036871m.g,Si031222m.g,Si022723m.g,Si000271m.g,Si021826m.g,Si026750m.g,Si036949m.g,Si010384m.g,Si007421m.g,Si034847m.g,Si010349m.g,Si012660m.g,Si034525m.g,Si036647m.g
GO:0071840	cellular component organization or biogenesis	25 of 758 in the list	820 of 10855 in the genome	1	Si002537m.g,Si035992m.g,Si021458m.g,Si036091m.g,Si032289m.g,Si010869m.g,Si028978m.g,Si017226m.g,Si008742m.g,Si021744m.g,Si009710m.g,Si000271m.g,Si021826m.g,Si026191m.g,Si037085m.g,Si007978m.g,Si008396m.g,Si010991m.g,Si012801m.g,Si009298m.g,Si022771m.g,Si029404m.g,Si018084m.g,Si009786m.g,Si003829m.g
GO:0006520	cellular amino acid metabolic process	26 of 758 in the list	323 of 10855 in the genome	1	Si040281m.g,Si035017m.g,Si018190m.g,Si016467m.g,Si035693m.g,Si015090m.g,Si034777m.g,Si021163m.g,Si021521m.g,Si035457m.g,Si009603m.g,Si008492m.g,Si013531m.g,Si010718m.g,Si022728m.g,Si034103m.g,Si020943m.g,Si040258m.g,Si017395m.g,Si016504m.g,Si032590m.g,Si017628m.g,Si026107m.g,Si001772m.g,Si000659m.g,Si034795m.g
GO:0044262	cellular carbohydrate metabolic process	26 of 758 in the list	383 of 10855 in the genome	1	Si029873m.g,Si013704m.g,Si009995m.g,Si013243m.g,Si036091m.g,Si004010m.g,Si027629m.g,Si034590m.g,Si013282m.g,Si006103m.g,Si029154m.g,Si006745m.g,Si007586m.g,Si019533m.g,Si029223m.g,Si000265m.g,Si001040m.g,Si029545m.g,Si000238m.g,Si036072m.g,Si006695m.g,Si034070m.g,Si009430m.g,Si008790m.g,Si030376m.g,Si006583m.g
GO:0010033	response to organic substance	27 of 758 in the list	433 of 10855 in the genome	1	Si035992m.g,Si010463m.g,Si025988m.g,Si000732m.g,Si022663m.g,Si014923m.g,Si009558m.g,Si026282m.g,Si019058m.g,Si002070m.g,Si009704m.g,Si004644m.g,Si027557m.g,Si036871m.g,Si031222m.g,Si022723m.g,Si000271m.g,Si021826m.g,Si026750m.g,Si036949m.g,Si010384m.g,Si007421m.g,Si034847m.g,Si010349m.g,Si012660m.g,Si034525m.g,Si036647m.g
GO:0023052	signaling	27 of 758 in the list	510 of 10855 in the genome	1	Si029202m.g,Si040049m.g,Si010116m.g,Si035992m.g,Si036091m.g,Si005805m.g,Si034427m.g,Si022663m.g,Si009558m.g,Si019058m.g,Si028799m.g,Si003230m.g,Si001179m.g,Si003006m.g,Si028868m.g,Si021826m.g,Si023590m.g,Si034070m.g,Si036949m.g,Si007421m.g,Si006013m.g,Si034847m.g,Si034525m.g,Si037029m.g,Si029714m.g,Si013722m.g,Si001420m.g
GO:0044237	cellular metabolic process	272 of 758 in the list	4790 of 10855 in the genome	1	Si040281m.g,Si006767m.g,Si036689m.g,Si037269m.g,Si034777m.g,Si016441m.g,Si013224m.g,Si018237m.g,Si017865m.g,Si017443m.g,Si008662m.g,Si031238m.g,Si034892m.g,Si034070m.g,Si021601m.g,Si006013m.g,Si034631m.g,Si001420m.g,Si013283m.g,Si004924m.g,Si033133m.g,Si019533m.g,Si013502m.g,Si029541m.g,Si030692m.g,Si013722m.g,Si002151m.g,Si020982m.g,Si010116m.g,Si026636m.g,Si022874m.g,Si021521m.g,Si002070m.g,Si0…
GO:0044106	cellular amine metabolic process	28 of 758 in the list	347 of 10855 in the genome	1	Si040281m.g,Si035017m.g,Si018190m.g,Si016467m.g,Si035693m.g,Si015090m.g,Si034777m.g,Si021163m.g,Si021521m.g,Si030121m.g,Si035457m.g,Si009603m.g,Si008492m.g,Si013531m.g,Si029964m.g,Si010718m.g,Si022728m.g,Si034103m.g,Si020943m.g,Si040258m.g,Si017395m.g,Si016504m.g,Si032590m.g,Si017628m.g,Si026107m.g,Si001772m.g,Si000659m.g,Si034795m.g
GO:0006629	lipid metabolic process	28 of 758 in the list	434 of 10855 in the genome	1	Si011685m.g,Si008809m.g,Si004010m.g,Si022410m.g,Si005855m.g,Si034590m.g,Si013601m.g,Si040233m.g,Si004644m.g,Si006652m.g,Si035467m.g,Si035206m.g,Si017443m.g,Si028941m.g,Si008662m.g,Si034175m.g,Si013603m.g,Si034892m.g,Si010043m.g,Si035091m.g,Si001933m.g,Si020063m.g,Si029587m.g,Si039781m.g,Si038735m.g,Si006329m.g,Si006684m.g,Si001818m.g
GO:0006811	ion transport	29 of 758 in the list	339 of 10855 in the genome	1	Si034300m.g,Si029455m.g,Si024054m.g,Si022452m.g,Si014865m.g,Si006705m.g,Si009704m.g,Si034309m.g,Si009257m.g,Si039983m.g,Si035920m.g,Si009256m.g,Si016870m.g,Si034107m.g,Si038599m.g,Si035975m.g,Si011707m.g,Si003226m.g,Si021642m.g,Si000727m.g,Si021178m.g,Si013873m.g,Si008326m.g,Si038708m.g,Si034589m.g,Si003636m.g,Si034588m.g,Si010411m.g,Si000719m.g
GO:0051501	diterpene phytoalexin metabolic process	3 of 758 in the list	5 of 10855 in the genome	0.9724	Si029587m.g,Si013603m.g,Si013601m.g
GO:0010039	response to iron ion	3 of 758 in the list	6 of 10855 in the genome	1	Si014025m.g,Si024975m.g,Si022586m.g
GO:0052314	phytoalexin metabolic process	3 of 758 in the list	7 of 10855 in the genome	1	Si029587m.g,Si013603m.g,Si013601m.g
GO:0006551	leucine metabolic process	3 of 758 in the list	8 of 10855 in the genome	1	Si018190m.g,Si026107m.g,Si009603m.g
GO:0010087	phloem or xylem histogenesis	3 of 758 in the list	8 of 10855 in the genome	1	Si022723m.g,Si018368m.g,Si016626m.g
GO:0048506	regulation of timing of meristematic phase transition	3 of 758 in the list	11 of 10855 in the genome	1	Si011706m.g,Si028168m.g,Si007366m.g
GO:0005977	glycogen metabolic process	3 of 758 in the list	14 of 10855 in the genome	1	Si001040m.g,Si029545m.g,Si006103m.g
GO:0006112	energy reserve metabolic process	3 of 758 in the list	14 of 10855 in the genome	1	Si001040m.g,Si029545m.g,Si006103m.g
GO:0048509	regulation of meristem development	3 of 758 in the list	14 of 10855 in the genome	1	Si011706m.g,Si028168m.g,Si007366m.g
GO:0005985	sucrose metabolic process	3 of 758 in the list	16 of 10855 in the genome	1	Si029873m.g,Si013704m.g,Si027629m.g
GO:0009415	response to water	3 of 758 in the list	16 of 10855 in the genome	1	Si009704m.g,Si018436m.g,Si003233m.g
GO:0040034	regulation of development, heterochronic	3 of 758 in the list	16 of 10855 in the genome	1	Si011706m.g,Si028168m.g,Si007366m.g
GO:0009081	branched chain family amino acid metabolic process	3 of 758 in the list	17 of 10855 in the genome	1	Si018190m.g,Si026107m.g,Si009603m.g
GO:0009808	lignin metabolic process	3 of 758 in the list	18 of 10855 in the genome	1	Si000854m.g,Si021601m.g,Si034916m.g
GO:0007167	enzyme linked receptor protein signaling pathway	3 of 758 in the list	19 of 10855 in the genome	1	Si028799m.g,Si028868m.g,Si034070m.g
GO:0051239	regulation of multicellular organismal process	3 of 758 in the list	23 of 10855 in the genome	1	Si011706m.g,Si028168m.g,Si007366m.g
GO:2000026	regulation of multicellular organismal development	3 of 758 in the list	23 of 10855 in the genome	1	Si011706m.g,Si028168m.g,Si007366m.g
GO:0009914	hormone transport	3 of 758 in the list	25 of 10855 in the genome	1	Si021826m.g,Si010349m.g,Si004644m.g
GO:0060918	auxin transport	3 of 758 in the list	25 of 10855 in the genome	1	Si021826m.g,Si010349m.g,Si004644m.g
GO:0010608	posttranscriptional regulation of gene expression	3 of 758 in the list	32 of 10855 in the genome	1	Si024102m.g,Si028506m.g,Si040074m.g
GO:0050793	regulation of developmental process	3 of 758 in the list	37 of 10855 in the genome	1	Si011706m.g,Si028168m.g,Si007366m.g
GO:0009072	aromatic amino acid family metabolic process	3 of 758 in the list	40 of 10855 in the genome	1	Si016467m.g,Si034777m.g,Si016504m.g
GO:0006633	fatty acid biosynthetic process	3 of 758 in the list	42 of 10855 in the genome	1	Si034175m.g,Si022410m.g,Si005855m.g
GO:0006767	water-soluble vitamin metabolic process	3 of 758 in the list	43 of 10855 in the genome	1	Si034631m.g,Si018338m.g,Si026750m.g
GO:0006576	cellular biogenic amine metabolic process	3 of 758 in the list	44 of 10855 in the genome	1	Si030121m.g,Si034777m.g,Si029964m.g
GO:0042254	ribosome biogenesis	3 of 758 in the list	44 of 10855 in the genome	1	Si002537m.g,Si026191m.g,Si009786m.g
GO:0009108	coenzyme biosynthetic process	3 of 758 in the list	46 of 10855 in the genome	1	Si022410m.g,Si013502m.g,Si026750m.g
GO:0022621	shoot system development	3 of 758 in the list	48 of 10855 in the genome	1	Si004227m.g,Si017226m.g,Si004644m.g
GO:0048367	shoot development	3 of 758 in the list	48 of 10855 in the genome	1	Si004227m.g,Si017226m.g,Si004644m.g
GO:0009743	response to carbohydrate stimulus	3 of 758 in the list	55 of 10855 in the genome	1	Si022663m.g,Si019058m.g,Si031222m.g
GO:0008652	cellular amino acid biosynthetic process	3 of 758 in the list	69 of 10855 in the genome	1	Si035017m.g,Si010718m.g,Si040258m.g
GO:0065009	regulation of molecular function	3 of 758 in the list	74 of 10855 in the genome	1	Si016375m.g,Si002070m.g,Si011730m.g
GO:0048229	gametophyte development	3 of 758 in the list	75 of 10855 in the genome	1	Si014256m.g,Si002070m.g,Si010463m.g
GO:0048608	reproductive structure development	3 of 758 in the list	84 of 10855 in the genome	1	Si004227m.g,Si021826m.g,Si027557m.g
GO:0009309	amine biosynthetic process	3 of 758 in the list	85 of 10855 in the genome	1	Si035017m.g,Si010718m.g,Si040258m.g
GO:0009144	purine nucleoside triphosphate metabolic process	3 of 758 in the list	96 of 10855 in the genome	1	Si034107m.g,Si009257m.g,Si009256m.g
GO:0009145	purine nucleoside triphosphate biosynthetic process	3 of 758 in the list	96 of 10855 in the genome	1	Si034107m.g,Si009257m.g,Si009256m.g
GO:0009199	ribonucleoside triphosphate metabolic process	3 of 758 in the list	96 of 10855 in the genome	1	Si034107m.g,Si009257m.g,Si009256m.g
GO:0009201	ribonucleoside triphosphate biosynthetic process	3 of 758 in the list	96 of 10855 in the genome	1	Si034107m.g,Si009257m.g,Si009256m.g
GO:0009205	purine ribonucleoside triphosphate metabolic process	3 of 758 in the list	96 of 10855 in the genome	1	Si034107m.g,Si009257m.g,Si009256m.g
GO:0009206	purine ribonucleoside triphosphate biosynthetic process	3 of 758 in the list	96 of 10855 in the genome	1	Si034107m.g,Si009257m.g,Si009256m.g
GO:0015980	energy derivation by oxidation of organic compounds	3 of 758 in the list	96 of 10855 in the genome	1	Si001040m.g,Si029545m.g,Si006103m.g
GO:0009142	nucleoside triphosphate biosynthetic process	3 of 758 in the list	101 of 10855 in the genome	1	Si034107m.g,Si009257m.g,Si009256m.g
GO:0009141	nucleoside triphosphate metabolic process	3 of 758 in the list	102 of 10855 in the genome	1	Si034107m.g,Si009257m.g,Si009256m.g
GO:0048468	cell development	3 of 758 in the list	105 of 10855 in the genome	1	Si017226m.g,Si021826m.g,Si012801m.g
GO:0051188	cofactor biosynthetic process	3 of 758 in the list	106 of 10855 in the genome	1	Si022410m.g,Si013502m.g,Si026750m.g
GO:0009150	purine ribonucleotide metabolic process	3 of 758 in the list	112 of 10855 in the genome	1	Si034107m.g,Si009257m.g,Si009256m.g
GO:0009152	purine ribonucleotide biosynthetic process	3 of 758 in the list	112 of 10855 in the genome	1	Si034107m.g,Si009257m.g,Si009256m.g
GO:0009259	ribonucleotide metabolic process	3 of 758 in the list	114 of 10855 in the genome	1	Si034107m.g,Si009257m.g,Si009256m.g
GO:0009260	ribonucleotide biosynthetic process	3 of 758 in the list	114 of 10855 in the genome	1	Si034107m.g,Si009257m.g,Si009256m.g
GO:0006164	purine nucleotide biosynthetic process	3 of 758 in the list	120 of 10855 in the genome	1	Si034107m.g,Si009257m.g,Si009256m.g
GO:0006163	purine nucleotide metabolic process	3 of 758 in the list	126 of 10855 in the genome	1	Si034107m.g,Si009257m.g,Si009256m.g
GO:0034621	cellular macromolecular complex subunit organization	3 of 758 in the list	130 of 10855 in the genome	1	Si032289m.g,Si002537m.g,Si003829m.g
GO:0030154	cell differentiation	3 of 758 in the list	132 of 10855 in the genome	1	Si017226m.g,Si021826m.g,Si012801m.g
GO:0055114	oxidation-reduction process	3 of 758 in the list	133 of 10855 in the genome	1	Si001040m.g,Si029545m.g,Si006103m.g
GO:0043933	macromolecular complex subunit organization	3 of 758 in the list	155 of 10855 in the genome	1	Si032289m.g,Si002537m.g,Si003829m.g
GO:0044248	cellular catabolic process	3 of 758 in the list	200 of 10855 in the genome	1	Si036795m.g,Si004644m.g,Si035457m.g
GO:0044238	primary metabolic process	305 of 758 in the list	5088 of 10855 in the genome	1	Si040281m.g,Si006767m.g,Si008118m.g,Si037269m.g,Si021671m.g,Si034777m.g,Si016441m.g,Si018237m.g,Si017865m.g,Si017443m.g,Si026965m.g,Si008662m.g,Si031238m.g,Si034892m.g,Si034070m.g,Si011722m.g,Si006013m.g,Si021901m.g,Si006648m.g,Si001420m.g,Si013283m.g,Si004924m.g,Si033133m.g,Si019533m.g,Si010796m.g,Si030692m.g,Si001829m.g,Si013722m.g,Si002151m.g,Si020982m.g,Si010827m.g,Si010116m.g,Si026636m.g,Si0…
GO:0032502	developmental process	33 of 758 in the list	764 of 10855 in the genome	1	Si040281m.g,Si004227m.g,Si029394m.g,Si035992m.g,Si028168m.g,Si010463m.g,Si036091m.g,Si032289m.g,Si002336m.g,Si011706m.g,Si002070m.g,Si027557m.g,Si016626m.g,Si038045m.g,Si022723m.g,Si022728m.g,Si034070m.g,Si019614m.g,Si018368m.g,Si007645m.g,Si010349m.g,Si031459m.g,Si013283m.g,Si007366m.g,Si037154m.g,Si017226m.g,Si005691m.g,Si004644m.g,Si021826m.g,Si002923m.g,Si000727m.g,Si012801m.g,Si014256m.g
GO:0009987	cellular process	339 of 758 in the list	6028 of 10855 in the genome	1	Si040281m.g,Si006767m.g,Si036689m.g,Si035992m.g,Si037269m.g,Si023739m.g,Si034777m.g,Si016441m.g,Si013224m.g,Si018237m.g,Si017865m.g,Si017443m.g,Si026965m.g,Si008662m.g,Si026191m.g,Si031238m.g,Si034892m.g,Si034070m.g,Si021601m.g,Si010991m.g,Si006013m.g,Si011420m.g,Si034631m.g,Si001420m.g,Si013283m.g,Si023734m.g,Si021458m.g,Si004924m.g,Si025965m.g,Si033133m.g,Si029236m.g,Si019533m.g,Si023740m.g,Si0…
GO:0009308	amine metabolic process	36 of 758 in the list	384 of 10855 in the genome	1	Si040281m.g,Si010827m.g,Si037098m.g,Si034777m.g,Si021163m.g,Si021521m.g,Si030121m.g,Si009603m.g,Si008492m.g,Si026965m.g,Si010718m.g,Si022728m.g,Si034103m.g,Si020943m.g,Si040258m.g,Si017395m.g,Si016504m.g,Si020916m.g,Si001772m.g,Si034795m.g,Si000960m.g,Si016467m.g,Si018190m.g,Si035017m.g,Si035693m.g,Si015090m.g,Si010959m.g,Si021817m.g,Si035457m.g,Si029964m.g,Si013531m.g,Si026967m.g,Si032590m.g,Si0…
GO:0006351	transcription, DNA-dependent	39 of 758 in the list	511 of 10855 in the genome	1	Si029202m.g,Si030896m.g,Si013937m.g,Si039193m.g,Si037269m.g,Si014231m.g,Si022874m.g,Si022663m.g,Si009558m.g,Si002070m.g,Si007911m.g,Si017865m.g,Si022106m.g,Si031238m.g,Si010384m.g,Si006013m.g,Si014474m.g,Si012660m.g,Si037029m.g,Si014469m.g,Si016791m.g,Si006371m.g,Si010177m.g,Si025315m.g,Si030741m.g,Si040272m.g,Si022433m.g,Si014419m.g,Si004874m.g,Si037266m.g,Si016558m.g,Si036724m.g,Si005025m.g,Si0…
GO:0032774	RNA biosynthetic process	39 of 758 in the list	511 of 10855 in the genome	1	Si029202m.g,Si030896m.g,Si013937m.g,Si039193m.g,Si037269m.g,Si014231m.g,Si022874m.g,Si022663m.g,Si009558m.g,Si002070m.g,Si007911m.g,Si017865m.g,Si022106m.g,Si031238m.g,Si010384m.g,Si006013m.g,Si014474m.g,Si012660m.g,Si037029m.g,Si014469m.g,Si016791m.g,Si006371m.g,Si010177m.g,Si025315m.g,Si030741m.g,Si040272m.g,Si022433m.g,Si014419m.g,Si004874m.g,Si037266m.g,Si016558m.g,Si036724m.g,Si005025m.g,Si0…
GO:0006555	methionine metabolic process	4 of 758 in the list	8 of 10855 in the genome	0.41961	Si040281m.g,Si022728m.g,Si035457m.g,Si008492m.g
GO:0042743	hydrogen peroxide metabolic process	4 of 758 in the list	19 of 10855 in the genome	1	Si031051m.g,Si030593m.g,Si030426m.g,Si036455m.g
GO:0009694	jasmonic acid metabolic process	4 of 758 in the list	26 of 10855 in the genome	1	Si006652m.g,Si034892m.g,Si001933m.g,Si006684m.g
GO:0015849	organic acid transport	4 of 758 in the list	26 of 10855 in the genome	1	Si035362m.g,Si007601m.g,Si000719m.g,Si029455m.g
GO:0031407	oxylipin metabolic process	4 of 758 in the list	26 of 10855 in the genome	1	Si006652m.g,Si034892m.g,Si001933m.g,Si006684m.g
GO:0046942	carboxylic acid transport	4 of 758 in the list	26 of 10855 in the genome	1	Si035362m.g,Si007601m.g,Si000719m.g,Si029455m.g
GO:0000096	sulfur amino acid metabolic process	4 of 758 in the list	33 of 10855 in the genome	1	Si040281m.g,Si022728m.g,Si035457m.g,Si008492m.g
GO:0006800	oxygen and reactive oxygen species metabolic process	4 of 758 in the list	33 of 10855 in the genome	1	Si031051m.g,Si030593m.g,Si030426m.g,Si036455m.g
GO:0009699	phenylpropanoid biosynthetic process	4 of 758 in the list	34 of 10855 in the genome	1	Si010449m.g,Si026463m.g,Si022356m.g,Si009992m.g
GO:0042445	hormone metabolic process	4 of 758 in the list	34 of 10855 in the genome	1	Si000960m.g,Si004227m.g,Si004644m.g,Si034892m.g
GO:0008037	cell recognition	4 of 758 in the list	36 of 10855 in the genome	1	Si032750m.g,Si000261m.g,Si000332m.g,Si032100m.g
GO:0031669	cellular response to nutrient levels	4 of 758 in the list	38 of 10855 in the genome	1	Si016343m.g,Si000727m.g,Si035467m.g,Si037154m.g
GO:0019438	aromatic compound biosynthetic process	4 of 758 in the list	40 of 10855 in the genome	1	Si010449m.g,Si026463m.g,Si022356m.g,Si009992m.g
GO:0031668	cellular response to extracellular stimulus	4 of 758 in the list	41 of 10855 in the genome	1	Si016343m.g,Si000727m.g,Si035467m.g,Si037154m.g
GO:0071496	cellular response to external stimulus	4 of 758 in the list	41 of 10855 in the genome	1	Si016343m.g,Si000727m.g,Si035467m.g,Si037154m.g
GO:0007154	cell communication	4 of 758 in the list	43 of 10855 in the genome	1	Si016343m.g,Si000727m.g,Si035467m.g,Si037154m.g
GO:0007047	cellular cell wall organization	4 of 758 in the list	46 of 10855 in the genome	1	Si010869m.g,Si037085m.g,Si018084m.g,Si008396m.g
GO:0015837	amine transport	4 of 758 in the list	47 of 10855 in the genome	1	Si000996m.g,Si001363m.g,Si001608m.g,Si000719m.g
GO:0009064	glutamine family amino acid metabolic process	4 of 758 in the list	48 of 10855 in the genome	1	Si017628m.g,Si020943m.g,Si021521m.g,Si034795m.g
GO:0006766	vitamin metabolic process	4 of 758 in the list	50 of 10855 in the genome	1	Si034631m.g,Si013502m.g,Si018338m.g,Si026750m.g
GO:0006644	phospholipid metabolic process	4 of 758 in the list	63 of 10855 in the genome	1	Si035206m.g,Si035091m.g,Si034590m.g,Si028941m.g
GO:0018130	heterocycle biosynthetic process	4 of 758 in the list	67 of 10855 in the genome	1	Si038599m.g,Si017005m.g,Si022410m.g,Si039983m.g
GO:0019637	organophosphate metabolic process	4 of 758 in the list	74 of 10855 in the genome	1	Si035206m.g,Si035091m.g,Si034590m.g,Si028941m.g
GO:0071555	cell wall organization	4 of 758 in the list	84 of 10855 in the genome	1	Si010869m.g,Si037085m.g,Si018084m.g,Si008396m.g
GO:0022613	ribonucleoprotein complex biogenesis	4 of 758 in the list	87 of 10855 in the genome	1	Si022771m.g,Si002537m.g,Si026191m.g,Si009786m.g
GO:0006732	coenzyme metabolic process	4 of 758 in the list	92 of 10855 in the genome	1	Si000271m.g,Si022410m.g,Si013502m.g,Si026750m.g
GO:0009888	tissue development	4 of 758 in the list	94 of 10855 in the genome	1	Si022723m.g,Si034070m.g,Si018368m.g,Si016626m.g
GO:0071843	cellular component biogenesis at cellular level	4 of 758 in the list	106 of 10855 in the genome	1	Si022771m.g,Si002537m.g,Si026191m.g,Si009786m.g
GO:0032446	protein modification by small protein conjugation	4 of 758 in the list	108 of 10855 in the genome	1	Si006533m.g,Si036795m.g,Si031459m.g,Si016441m.g
GO:0000902	cell morphogenesis	4 of 758 in the list	123 of 10855 in the genome	1	Si017226m.g,Si021826m.g,Si035992m.g,Si036091m.g
GO:0032989	cellular component morphogenesis	4 of 758 in the list	127 of 10855 in the genome	1	Si017226m.g,Si021826m.g,Si035992m.g,Si036091m.g
GO:0070647	protein modification by small protein conjugation or removal	4 of 758 in the list	134 of 10855 in the genome	1	Si006533m.g,Si036795m.g,Si031459m.g,Si016441m.g
GO:0009165	nucleotide biosynthetic process	4 of 758 in the list	143 of 10855 in the genome	1	Si034107m.g,Si009257m.g,Si009256m.g,Si026750m.g
GO:0044085	cellular component biogenesis	4 of 758 in the list	202 of 10855 in the genome	1	Si022771m.g,Si002537m.g,Si026191m.g,Si009786m.g
GO:0050794	regulation of cellular process	4 of 758 in the list	272 of 10855 in the genome	1	Si003006m.g,Si002923m.g,Si014603m.g,Si040074m.g
GO:0005975	carbohydrate metabolic process	42 of 758 in the list	505 of 10855 in the genome	1	Si038925m.g,Si010827m.g,Si010719m.g,Si037098m.g,Si009995m.g,Si013243m.g,Si036091m.g,Si025961m.g,Si013282m.g,Si006103m.g,Si007586m.g,Si029223m.g,Si026965m.g,Si001040m.g,Si034968m.g,Si000238m.g,Si036072m.g,Si006695m.g,Si034070m.g,Si009430m.g,Si026675m.g,Si013602m.g,Si020916m.g,Si008790m.g,Si030376m.g,Si006583m.g,Si029873m.g,Si017966m.g,Si013704m.g,Si004010m.g,Si034590m.g,Si027629m.g,Si010959m.g,Si0…
GO:0019752	carboxylic acid metabolic process	42 of 758 in the list	580 of 10855 in the genome	1	Si040281m.g,Si011685m.g,Si022410m.g,Si005855m.g,Si034777m.g,Si021163m.g,Si002323m.g,Si021521m.g,Si009603m.g,Si008492m.g,Si008662m.g,Si010718m.g,Si022728m.g,Si034103m.g,Si020943m.g,Si040258m.g,Si034892m.g,Si010043m.g,Si017395m.g,Si001933m.g,Si016504m.g,Si001772m.g,Si034795m.g,Si001818m.g,Si006684m.g,Si016467m.g,Si018190m.g,Si035017m.g,Si035693m.g,Si004010m.g,Si015090m.g,Si006652m.g,Si035457m.g,Si0…
GO:0043436	oxoacid metabolic process	43 of 758 in the list	597 of 10855 in the genome	1	Si040281m.g,Si011685m.g,Si022410m.g,Si005855m.g,Si034777m.g,Si021163m.g,Si002323m.g,Si021521m.g,Si009603m.g,Si008492m.g,Si008662m.g,Si010718m.g,Si022728m.g,Si034103m.g,Si020943m.g,Si040258m.g,Si034892m.g,Si010043m.g,Si017395m.g,Si001933m.g,Si016504m.g,Si001772m.g,Si034795m.g,Si001818m.g,Si006684m.g,Si035017m.g,Si016467m.g,Si018190m.g,Si035693m.g,Si004010m.g,Si015090m.g,Si006652m.g,Si035457m.g,Si0…
GO:0006082	organic acid metabolic process	44 of 758 in the list	598 of 10855 in the genome	1	Si040281m.g,Si011685m.g,Si022410m.g,Si005855m.g,Si034777m.g,Si021163m.g,Si002323m.g,Si021521m.g,Si009603m.g,Si008492m.g,Si008662m.g,Si010718m.g,Si022728m.g,Si034103m.g,Si020943m.g,Si040258m.g,Si034892m.g,Si010043m.g,Si017395m.g,Si001933m.g,Si016504m.g,Si001772m.g,Si034795m.g,Si001818m.g,Si006684m.g,Si035017m.g,Si016467m.g,Si018190m.g,Si035693m.g,Si004010m.g,Si015090m.g,Si006652m.g,Si035457m.g,Si0…
GO:0042180	cellular ketone metabolic process	44 of 758 in the list	608 of 10855 in the genome	1	Si040281m.g,Si011685m.g,Si022410m.g,Si005855m.g,Si034777m.g,Si021163m.g,Si002323m.g,Si021521m.g,Si009603m.g,Si008492m.g,Si008662m.g,Si010718m.g,Si022728m.g,Si034103m.g,Si020943m.g,Si040258m.g,Si034892m.g,Si010043m.g,Si017395m.g,Si001933m.g,Si016504m.g,Si001772m.g,Si034795m.g,Si001818m.g,Si006684m.g,Si035017m.g,Si016467m.g,Si018190m.g,Si035693m.g,Si004010m.g,Si015090m.g,Si006652m.g,Si035457m.g,Si0…
GO:0016070	RNA metabolic process	46 of 758 in the list	742 of 10855 in the genome	1	Si029202m.g,Si030896m.g,Si013937m.g,Si039193m.g,Si037269m.g,Si014231m.g,Si022874m.g,Si021163m.g,Si022663m.g,Si009558m.g,Si002070m.g,Si007911m.g,Si017865m.g,Si034103m.g,Si022106m.g,Si031238m.g,Si010384m.g,Si006013m.g,Si014474m.g,Si012660m.g,Si037029m.g,Si014469m.g,Si016791m.g,Si035693m.g,Si015090m.g,Si028506m.g,Si006371m.g,Si010177m.g,Si025315m.g,Si030741m.g,Si040272m.g,Si022433m.g,Si010610m.g,Si0…
GO:0016101	diterpenoid metabolic process	5 of 758 in the list	28 of 10855 in the genome	1	Si029587m.g,Si013603m.g,Si038735m.g,Si017443m.g,Si013601m.g
GO:0006304	DNA modification	5 of 758 in the list	29 of 10855 in the genome	1	Si000143m.g,Si005096m.g,Si032105m.g,Si004924m.g,Si039047m.g
GO:0006305	DNA alkylation	5 of 758 in the list	29 of 10855 in the genome	1	Si000143m.g,Si005096m.g,Si032105m.g,Si004924m.g,Si039047m.g
GO:0009066	aspartate family amino acid metabolic process	5 of 758 in the list	34 of 10855 in the genome	1	Si040281m.g,Si022728m.g,Si021521m.g,Si035457m.g,Si008492m.g
GO:0031667	response to nutrient levels	5 of 758 in the list	43 of 10855 in the genome	1	Si016343m.g,Si034631m.g,Si000727m.g,Si035467m.g,Si037154m.g
GO:0009991	response to extracellular stimulus	5 of 758 in the list	46 of 10855 in the genome	1	Si016343m.g,Si034631m.g,Si000727m.g,Si035467m.g,Si037154m.g
GO:0007166	cell surface receptor linked signaling pathway	5 of 758 in the list	48 of 10855 in the genome	1	Si028799m.g,Si028868m.g,Si034070m.g,Si005805m.g,Si034427m.g
GO:0071705	nitrogen compound transport	5 of 758 in the list	50 of 10855 in the genome	1	Si000996m.g,Si001363m.g,Si004276m.g,Si001608m.g,Si000719m.g
GO:0006418	tRNA aminoacylation for protein translation	5 of 758 in the list	59 of 10855 in the genome	1	Si032590m.g,Si034103m.g,Si035693m.g,Si015090m.g,Si021163m.g
GO:0043038	amino acid activation	5 of 758 in the list	60 of 10855 in the genome	1	Si032590m.g,Si034103m.g,Si035693m.g,Si015090m.g,Si021163m.g
GO:0043039	tRNA aminoacylation	5 of 758 in the list	60 of 10855 in the genome	1	Si032590m.g,Si034103m.g,Si035693m.g,Si015090m.g,Si021163m.g
GO:0051707	response to other organism	5 of 758 in the list	98 of 10855 in the genome	1	Si009173m.g,Si038708m.g,Si017226m.g,Si006120m.g,Si009189m.g
GO:0008610	lipid biosynthetic process	5 of 758 in the list	109 of 10855 in the genome	1	Si034175m.g,Si022410m.g,Si005855m.g,Si035467m.g,Si038735m.g
GO:0009607	response to biotic stimulus	5 of 758 in the list	123 of 10855 in the genome	1	Si009173m.g,Si038708m.g,Si017226m.g,Si006120m.g,Si009189m.g
GO:0045229	external encapsulating structure organization	5 of 758 in the list	124 of 10855 in the genome	1	Si010869m.g,Si037085m.g,Si021744m.g,Si018084m.g,Si008396m.g
GO:0009416	response to light stimulus	5 of 758 in the list	143 of 10855 in the genome	1	Si006999m.g,Si000271m.g,Si035992m.g,Si007366m.g,Si013283m.g
GO:0034404	nucleobase, nucleoside and nucleotide biosynthetic process	5 of 758 in the list	152 of 10855 in the genome	1	Si034107m.g,Si017005m.g,Si009257m.g,Si009256m.g,Si026750m.g
GO:0034654	nucleobase, nucleoside, nucleotide and nucleic acid biosynthetic process	5 of 758 in the list	152 of 10855 in the genome	1	Si034107m.g,Si017005m.g,Si009257m.g,Si009256m.g,Si026750m.g
GO:0033554	cellular response to stress	5 of 758 in the list	159 of 10855 in the genome	1	Si016343m.g,Si026967m.g,Si035467m.g,Si002151m.g,Si026965m.g
GO:0051186	cofactor metabolic process	5 of 758 in the list	176 of 10855 in the genome	1	Si000271m.g,Si022410m.g,Si013502m.g,Si018338m.g,Si026750m.g
GO:0009117	nucleotide metabolic process	5 of 758 in the list	183 of 10855 in the genome	1	Si034107m.g,Si009257m.g,Si007108m.g,Si009256m.g,Si026750m.g
GO:0006753	nucleoside phosphate metabolic process	5 of 758 in the list	184 of 10855 in the genome	1	Si034107m.g,Si009257m.g,Si007108m.g,Si009256m.g,Si026750m.g
GO:0008152	metabolic process	508 of 758 in the list	7433 of 10855 in the genome	1	Si040281m.g,Si006767m.g,Si036689m.g,Si008118m.g,Si037269m.g,Si021671m.g,Si034777m.g,Si016441m.g,Si013224m.g,Si018237m.g,Si016715m.g,Si017865m.g,Si017443m.g,Si010614m.g,Si026965m.g,Si008662m.g,Si002865m.g,Si031238m.g,Si034892m.g,Si034070m.g,Si021601m.g,Si011722m.g,Si014053m.g,Si006013m.g,Si021901m.g,Si019998m.g,Si034631m.g,Si035185m.g,Si006648m.g,Si037579m.g,Si001420m.g,Si013283m.g,Si033946m.g,Si0…
GO:0006350	transcription	51 of 758 in the list	718 of 10855 in the genome	1	Si029202m.g,Si030896m.g,Si013937m.g,Si039193m.g,Si037269m.g,Si014231m.g,Si025988m.g,Si022874m.g,Si022663m.g,Si009558m.g,Si031096m.g,Si018237m.g,Si002070m.g,Si037627m.g,Si010228m.g,Si007911m.g,Si017865m.g,Si010849m.g,Si022106m.g,Si031238m.g,Si034505m.g,Si010384m.g,Si024679m.g,Si006013m.g,Si014474m.g,Si012660m.g,Si037029m.g,Si017415m.g,Si014469m.g,Si016791m.g,Si006371m.g,Si010177m.g,Si025315m.g,Si0…
GO:0042221	response to chemical stimulus	57 of 758 in the list	728 of 10855 in the genome	1	Si001176m.g,Si035992m.g,Si010463m.g,Si025988m.g,Si004326m.g,Si039791m.g,Si022663m.g,Si009558m.g,Si035216m.g,Si016715m.g,Si002070m.g,Si027557m.g,Si009256m.g,Si031222m.g,Si022723m.g,Si000271m.g,Si013073m.g,Si021178m.g,Si013873m.g,Si036949m.g,Si010384m.g,Si028359m.g,Si024975m.g,Si010349m.g,Si012660m.g,Si034631m.g,Si011125m.g,Si010411m.g,Si013283m.g,Si013652m.g,Si003491m.g,Si000732m.g,Si014923m.g,Si0…
GO:0005991	trehalose metabolic process	6 of 758 in the list	20 of 10855 in the genome	0.60148	Si029154m.g,Si000238m.g,Si030376m.g,Si013243m.g,Si006695m.g,Si013282m.g
GO:0006026	aminoglycan catabolic process	6 of 758 in the list	24 of 10855 in the genome	1	Si020916m.g,Si010827m.g,Si037098m.g,Si026967m.g,Si026965m.g,Si010959m.g
GO:0006022	aminoglycan metabolic process	6 of 758 in the list	28 of 10855 in the genome	1	Si020916m.g,Si010827m.g,Si037098m.g,Si026967m.g,Si026965m.g,Si010959m.g
GO:0006575	cellular modified amino acid metabolic process	6 of 758 in the list	30 of 10855 in the genome	1	Si016467m.g,Si001772m.g,Si000659m.g,Si017395m.g,Si016504m.g,Si013531m.g
GO:0010817	regulation of hormone levels	6 of 758 in the list	58 of 10855 in the genome	1	Si000960m.g,Si004227m.g,Si021826m.g,Si010349m.g,Si004644m.g,Si034892m.g
GO:0009605	response to external stimulus	6 of 758 in the list	92 of 10855 in the genome	1	Si016343m.g,Si021826m.g,Si034631m.g,Si000727m.g,Si035467m.g,Si037154m.g
GO:0006399	tRNA metabolic process	6 of 758 in the list	103 of 10855 in the genome	1	Si032590m.g,Si010610m.g,Si034103m.g,Si035693m.g,Si015090m.g,Si021163m.g
GO:0016053	organic acid biosynthetic process	6 of 758 in the list	117 of 10855 in the genome	1	Si034175m.g,Si035017m.g,Si010718m.g,Si040258m.g,Si022410m.g,Si005855m.g
GO:0046394	carboxylic acid biosynthetic process	6 of 758 in the list	117 of 10855 in the genome	1	Si034175m.g,Si035017m.g,Si010718m.g,Si040258m.g,Si022410m.g,Si005855m.g
GO:0034660	ncRNA metabolic process	6 of 758 in the list	120 of 10855 in the genome	1	Si032590m.g,Si010610m.g,Si034103m.g,Si035693m.g,Si015090m.g,Si021163m.g
GO:0051704	multi-organism process	6 of 758 in the list	138 of 10855 in the genome	1	Si009173m.g,Si038708m.g,Si017226m.g,Si035467m.g,Si006120m.g,Si009189m.g
GO:0048869	cellular developmental process	6 of 758 in the list	190 of 10855 in the genome	1	Si017226m.g,Si021826m.g,Si035992m.g,Si036091m.g,Si002923m.g,Si012801m.g
GO:0055086	nucleobase, nucleoside and nucleotide metabolic process	6 of 758 in the list	214 of 10855 in the genome	1	Si034107m.g,Si017005m.g,Si009257m.g,Si007108m.g,Si009256m.g,Si026750m.g
GO:0034645	cellular macromolecule biosynthetic process	63 of 758 in the list	1012 of 10855 in the genome	1	Si029202m.g,Si030896m.g,Si013937m.g,Si039193m.g,Si037269m.g,Si014231m.g,Si036091m.g,Si034218m.g,Si025988m.g,Si022874m.g,Si021163m.g,Si022663m.g,Si009558m.g,Si031096m.g,Si018237m.g,Si002070m.g,Si037627m.g,Si010228m.g,Si007911m.g,Si017865m.g,Si010849m.g,Si034103m.g,Si022106m.g,Si031238m.g,Si034505m.g,Si036949m.g,Si010384m.g,Si024679m.g,Si006013m.g,Si014474m.g,Si012660m.g,Si037029m.g,Si017415m.g,Si0…
GO:0009059	macromolecule biosynthetic process	64 of 758 in the list	1013 of 10855 in the genome	1	Si013937m.g,Si039193m.g,Si037269m.g,Si014231m.g,Si036091m.g,Si009558m.g,Si018237m.g,Si017865m.g,Si031238m.g,Si034505m.g,Si036949m.g,Si010384m.g,Si006013m.g,Si012660m.g,Si016791m.g,Si035693m.g,Si004010m.g,Si015090m.g,Si030741m.g,Si000265m.g,Si022433m.g,Si037266m.g,Si004874m.g,Si036724m.g,Si030042m.g,Si030692m.g,Si032544m.g,Si022220m.g,Si002729m.g,Si001929m.g,Si029202m.g,Si030896m.g,Si022874m.g,Si0…
GO:0044281	small molecule metabolic process	67 of 758 in the list	1117 of 10855 in the genome	1	Si040281m.g,Si011685m.g,Si036091m.g,Si022410m.g,Si005855m.g,Si034777m.g,Si006103m.g,Si002323m.g,Si009603m.g,Si029223m.g,Si034107m.g,Si008662m.g,Si036072m.g,Si040258m.g,Si034892m.g,Si008790m.g,Si034631m.g,Si001772m.g,Si001818m.g,Si006684m.g,Si035693m.g,Si004010m.g,Si015090m.g,Si034590m.g,Si006652m.g,Si019533m.g,Si013502m.g,Si013531m.g,Si020063m.g,Si026107m.g,Si000659m.g,Si006329m.g,Si013647m.g,Si0…
GO:0090304	nucleic acid metabolic process	68 of 758 in the list	1268 of 10855 in the genome	1	Si013937m.g,Si039193m.g,Si037269m.g,Si014231m.g,Si009558m.g,Si018237m.g,Si017865m.g,Si031238m.g,Si034505m.g,Si010384m.g,Si006013m.g,Si012660m.g,Si016791m.g,Si035693m.g,Si004924m.g,Si015090m.g,Si030741m.g,Si000491m.g,Si022433m.g,Si037266m.g,Si004874m.g,Si036724m.g,Si000143m.g,Si030692m.g,Si032544m.g,Si022220m.g,Si002151m.g,Si002729m.g,Si001929m.g,Si029202m.g,Si030896m.g,Si022874m.g,Si025988m.g,Si0…
GO:0006950	response to stress	69 of 758 in the list	908 of 10855 in the genome	1	Si031051m.g,Si036496m.g,Si036602m.g,Si002323m.g,Si025162m.g,Si025947m.g,Si017443m.g,Si004560m.g,Si026965m.g,Si022669m.g,Si016343m.g,Si034190m.g,Si030179m.g,Si034070m.g,Si008316m.g,Si020916m.g,Si011125m.g,Si037579m.g,Si013283m.g,Si006684m.g,Si025965m.g,Si006652m.g,Si000491m.g,Si010609m.g,Si013962m.g,Si006881m.g,Si026967m.g,Si006929m.g,Si030593m.g,Si022771m.g,Si030426m.g,Si002151m.g,Si036455m.g,Si0…
GO:0005982	starch metabolic process	7 of 758 in the list	40 of 10855 in the genome	1	Si029873m.g,Si001040m.g,Si029545m.g,Si013704m.g,Si034070m.g,Si027629m.g,Si006103m.g
GO:0000041	transition metal ion transport	7 of 758 in the list	46 of 10855 in the genome	1	Si038599m.g,Si021642m.g,Si009257m.g,Si039983m.g,Si010411m.g,Si009256m.g,Si013873m.g
GO:0015698	inorganic anion transport	7 of 758 in the list	52 of 10855 in the genome	1	Si008326m.g,Si034589m.g,Si011707m.g,Si014865m.g,Si000727m.g,Si021178m.g,Si034588m.g
GO:0009698	phenylpropanoid metabolic process	7 of 758 in the list	53 of 10855 in the genome	1	Si000854m.g,Si010449m.g,Si026463m.g,Si021601m.g,Si022356m.g,Si034916m.g,Si009992m.g
GO:0006721	terpenoid metabolic process	7 of 758 in the list	75 of 10855 in the genome	1	Si011685m.g,Si029587m.g,Si013603m.g,Si004644m.g,Si038735m.g,Si017443m.g,Si013601m.g
GO:0006720	isoprenoid metabolic process	7 of 758 in the list	93 of 10855 in the genome	1	Si011685m.g,Si029587m.g,Si013603m.g,Si004644m.g,Si038735m.g,Si017443m.g,Si013601m.g
GO:0006007	glucose catabolic process	7 of 758 in the list	104 of 10855 in the genome	1	Si006745m.g,Si008790m.g,Si007586m.g,Si009995m.g,Si019533m.g,Si029223m.g,Si006583m.g
GO:0019320	hexose catabolic process	7 of 758 in the list	104 of 10855 in the genome	1	Si006745m.g,Si008790m.g,Si007586m.g,Si009995m.g,Si019533m.g,Si029223m.g,Si006583m.g
GO:0046164	alcohol catabolic process	7 of 758 in the list	104 of 10855 in the genome	1	Si006745m.g,Si008790m.g,Si007586m.g,Si009995m.g,Si019533m.g,Si029223m.g,Si006583m.g
GO:0046365	monosaccharide catabolic process	7 of 758 in the list	104 of 10855 in the genome	1	Si006745m.g,Si008790m.g,Si007586m.g,Si009995m.g,Si019533m.g,Si029223m.g,Si006583m.g
GO:0044275	cellular carbohydrate catabolic process	7 of 758 in the list	112 of 10855 in the genome	1	Si006745m.g,Si008790m.g,Si007586m.g,Si009995m.g,Si019533m.g,Si029223m.g,Si006583m.g
GO:0009755	hormone-mediated signaling pathway	7 of 758 in the list	164 of 10855 in the genome	1	Si022663m.g,Si009558m.g,Si034847m.g,Si021826m.g,Si035992m.g,Si034525m.g,Si036949m.g
GO:0009791	post-embryonic development	7 of 758 in the list	201 of 10855 in the genome	1	Si004227m.g,Si011706m.g,Si021826m.g,Si028168m.g,Si000727m.g,Si007366m.g,Si027557m.g
GO:0009653	anatomical structure morphogenesis	7 of 758 in the list	239 of 10855 in the genome	1	Si004227m.g,Si017226m.g,Si021826m.g,Si035992m.g,Si004644m.g,Si036091m.g,Si034070m.g
GO:0048513	organ development	7 of 758 in the list	266 of 10855 in the genome	1	Si004227m.g,Si007645m.g,Si017226m.g,Si010349m.g,Si004644m.g,Si034070m.g,Si018368m.g
GO:0048731	system development	7 of 758 in the list	266 of 10855 in the genome	1	Si004227m.g,Si007645m.g,Si017226m.g,Si010349m.g,Si004644m.g,Si034070m.g,Si018368m.g
GO:0006996	organelle organization	7 of 758 in the list	309 of 10855 in the genome	1	Si032289m.g,Si009298m.g,Si002537m.g,Si000271m.g,Si021458m.g,Si003829m.g,Si010991m.g
GO:0071842	cellular component organization at cellular level	7 of 758 in the list	380 of 10855 in the genome	1	Si032289m.g,Si009298m.g,Si002537m.g,Si000271m.g,Si021458m.g,Si003829m.g,Si010991m.g
GO:0010467	gene expression	72 of 758 in the list	1515 of 10855 in the genome	1	Si013937m.g,Si039193m.g,Si037269m.g,Si014231m.g,Si009558m.g,Si018237m.g,Si017865m.g,Si000271m.g,Si031238m.g,Si034505m.g,Si036949m.g,Si010384m.g,Si006013m.g,Si012660m.g,Si016791m.g,Si035693m.g,Si015090m.g,Si030741m.g,Si022433m.g,Si037266m.g,Si004874m.g,Si036724m.g,Si022771m.g,Si030042m.g,Si030692m.g,Si032544m.g,Si022220m.g,Si002729m.g,Si001929m.g,Si033061m.g,Si029202m.g,Si030896m.g,Si022874m.g,Si0…
GO:0010468	regulation of gene expression	74 of 758 in the list	927 of 10855 in the genome	1	Si016955m.g,Si024486m.g,Si013937m.g,Si039193m.g,Si014231m.g,Si009558m.g,Si018237m.g,Si026670m.g,Si017865m.g,Si017443m.g,Si013994m.g,Si026734m.g,Si022723m.g,Si034505m.g,Si036949m.g,Si010384m.g,Si023194m.g,Si006013m.g,Si012660m.g,Si016791m.g,Si004558m.g,Si026524m.g,Si030741m.g,Si022099m.g,Si007179m.g,Si030985m.g,Si018049m.g,Si037266m.g,Si011385m.g,Si032544m.g,Si022220m.g,Si017567m.g,Si030896m.g,Si0…
GO:0006464	protein modification process	75 of 758 in the list	1300 of 10855 in the genome	1	Si006767m.g,Si034593m.g,Si012391m.g,Si036795m.g,Si000576m.g,Si036123m.g,Si016441m.g,Si026959m.g,Si013899m.g,Si019844m.g,Si021370m.g,Si000271m.g,Si007044m.g,Si029197m.g,Si034070m.g,Si029138m.g,Si021334m.g,Si029861m.g,Si001420m.g,Si017349m.g,Si024868m.g,Si012054m.g,Si035833m.g,Si000196m.g,Si029452m.g,Si004924m.g,Si027629m.g,Si033133m.g,Si005757m.g,Si028799m.g,Si009474m.g,Si005936m.g,Si000265m.g,Si0…
GO:0006139	nucleobase, nucleoside, nucleotide and nucleic acid metabolic process	75 of 758 in the list	1495 of 10855 in the genome	1	Si013937m.g,Si039193m.g,Si037269m.g,Si014231m.g,Si009558m.g,Si018237m.g,Si017865m.g,Si034107m.g,Si031238m.g,Si034505m.g,Si010384m.g,Si006013m.g,Si012660m.g,Si016791m.g,Si035693m.g,Si004924m.g,Si015090m.g,Si030741m.g,Si000491m.g,Si022433m.g,Si037266m.g,Si004874m.g,Si036724m.g,Si000143m.g,Si030692m.g,Si032544m.g,Si022220m.g,Si002151m.g,Si002729m.g,Si001929m.g,Si029202m.g,Si030896m.g,Si022874m.g,Si0…
GO:0060255	regulation of macromolecule metabolic process	77 of 758 in the list	991 of 10855 in the genome	1	Si016955m.g,Si024486m.g,Si012391m.g,Si013937m.g,Si039193m.g,Si014231m.g,Si009558m.g,Si018237m.g,Si026670m.g,Si017865m.g,Si017443m.g,Si013994m.g,Si026734m.g,Si022723m.g,Si034505m.g,Si036949m.g,Si010384m.g,Si023194m.g,Si006013m.g,Si012660m.g,Si016791m.g,Si004558m.g,Si026524m.g,Si030741m.g,Si022099m.g,Si007179m.g,Si030985m.g,Si018049m.g,Si037266m.g,Si002923m.g,Si011385m.g,Si032544m.g,Si022220m.g,Si0…
GO:0043412	macromolecule modification	78 of 758 in the list	1381 of 10855 in the genome	1	Si006767m.g,Si034593m.g,Si012391m.g,Si036795m.g,Si000576m.g,Si036123m.g,Si016441m.g,Si026959m.g,Si013899m.g,Si019844m.g,Si021370m.g,Si000271m.g,Si007044m.g,Si029197m.g,Si034070m.g,Si029138m.g,Si011125m.g,Si021334m.g,Si029861m.g,Si001420m.g,Si017349m.g,Si024868m.g,Si012054m.g,Si035833m.g,Si000196m.g,Si029452m.g,Si004924m.g,Si027629m.g,Si033133m.g,Si005757m.g,Si028799m.g,Si009474m.g,Si005936m.g,Si0…
GO:0000272	polysaccharide catabolic process	8 of 758 in the list	38 of 10855 in the genome	1	Si010827m.g,Si037098m.g,Si026967m.g,Si034912m.g,Si013602m.g,Si010959m.g,Si020916m.g,Si026965m.g
GO:0006820	anion transport	8 of 758 in the list	59 of 10855 in the genome	1	Si008326m.g,Si034589m.g,Si011707m.g,Si014865m.g,Si000727m.g,Si021178m.g,Si034588m.g,Si000719m.g
GO:0070882	cellular cell wall organization or biogenesis	8 of 758 in the list	85 of 10855 in the genome	1	Si010869m.g,Si009710m.g,Si029404m.g,Si037085m.g,Si008742m.g,Si018084m.g,Si007978m.g,Si008396m.g
GO:0006073	cellular glucan metabolic process	8 of 758 in the list	98 of 10855 in the genome	1	Si029873m.g,Si001040m.g,Si029545m.g,Si013704m.g,Si036091m.g,Si034070m.g,Si027629m.g,Si006103m.g
GO:0071554	cell wall organization or biogenesis	8 of 758 in the list	123 of 10855 in the genome	1	Si010869m.g,Si009710m.g,Si029404m.g,Si037085m.g,Si008742m.g,Si018084m.g,Si007978m.g,Si008396m.g
GO:0044282	small molecule catabolic process	8 of 758 in the list	139 of 10855 in the genome	1	Si006745m.g,Si008790m.g,Si007586m.g,Si009995m.g,Si019533m.g,Si035457m.g,Si029223m.g,Si006583m.g
GO:0032870	cellular response to hormone stimulus	8 of 758 in the list	166 of 10855 in the genome	1	Si021826m.g,Si035992m.g,Si036949m.g,Si009558m.g,Si022663m.g,Si010349m.g,Si034847m.g,Si034525m.g
GO:0071495	cellular response to endogenous stimulus	8 of 758 in the list	166 of 10855 in the genome	1	Si021826m.g,Si035992m.g,Si036949m.g,Si009558m.g,Si022663m.g,Si010349m.g,Si034847m.g,Si034525m.g
GO:0006412	translation	8 of 758 in the list	176 of 10855 in the genome	1	Si032590m.g,Si030042m.g,Si034103m.g,Si035693m.g,Si033272m.g,Si015090m.g,Si021163m.g,Si036949m.g
GO:0044271	cellular nitrogen compound biosynthetic process	8 of 758 in the list	286 of 10855 in the genome	1	Si034107m.g,Si017005m.g,Si035017m.g,Si010718m.g,Si040258m.g,Si026750m.g,Si009257m.g,Si009256m.g
GO:0019222	regulation of metabolic process	80 of 758 in the list	1054 of 10855 in the genome	1	Si016955m.g,Si024486m.g,Si012391m.g,Si013937m.g,Si039193m.g,Si014231m.g,Si009558m.g,Si018237m.g,Si026670m.g,Si017865m.g,Si017443m.g,Si013994m.g,Si026734m.g,Si022723m.g,Si034505m.g,Si036949m.g,Si010384m.g,Si023194m.g,Si006013m.g,Si012660m.g,Si016791m.g,Si004558m.g,Si026524m.g,Si019058m.g,Si030741m.g,Si022099m.g,Si007179m.g,Si030985m.g,Si018049m.g,Si037266m.g,Si002923m.g,Si011385m.g,Si032544m.g,Si0…
GO:0044249	cellular biosynthetic process	83 of 758 in the list	1499 of 10855 in the genome	1	Si013937m.g,Si039193m.g,Si037269m.g,Si014231m.g,Si036091m.g,Si022410m.g,Si005855m.g,Si009558m.g,Si018237m.g,Si017865m.g,Si034107m.g,Si038599m.g,Si040258m.g,Si031238m.g,Si034505m.g,Si036949m.g,Si010384m.g,Si006013m.g,Si012660m.g,Si038735m.g,Si016791m.g,Si035693m.g,Si004010m.g,Si015090m.g,Si030741m.g,Si013502m.g,Si022433m.g,Si000265m.g,Si037266m.g,Si004874m.g,Si036724m.g,Si030042m.g,Si030692m.g,Si0…
GO:0009058	biosynthetic process	84 of 758 in the list	1526 of 10855 in the genome	1	Si013937m.g,Si039193m.g,Si037269m.g,Si014231m.g,Si036091m.g,Si022410m.g,Si005855m.g,Si009558m.g,Si018237m.g,Si017865m.g,Si034107m.g,Si038599m.g,Si040258m.g,Si031238m.g,Si034505m.g,Si036949m.g,Si010384m.g,Si006013m.g,Si012660m.g,Si038735m.g,Si016791m.g,Si035693m.g,Si004010m.g,Si015090m.g,Si030741m.g,Si013502m.g,Si022433m.g,Si000265m.g,Si037266m.g,Si004874m.g,Si036724m.g,Si030042m.g,Si030692m.g,Si0…
GO:0050789	regulation of biological process	85 of 758 in the list	1288 of 10855 in the genome	1	Si016955m.g,Si024486m.g,Si012391m.g,Si013937m.g,Si039193m.g,Si014231m.g,Si028168m.g,Si009558m.g,Si018237m.g,Si026670m.g,Si017865m.g,Si017443m.g,Si013994m.g,Si026734m.g,Si022723m.g,Si034505m.g,Si036949m.g,Si010384m.g,Si023194m.g,Si006013m.g,Si012660m.g,Si016791m.g,Si004558m.g,Si026524m.g,Si019058m.g,Si030741m.g,Si022099m.g,Si014603m.g,Si007179m.g,Si030985m.g,Si018049m.g,Si037266m.g,Si002923m.g,Si0…
GO:0044267	cellular protein metabolic process	87 of 758 in the list	1773 of 10855 in the genome	1	Si006767m.g,Si034593m.g,Si012391m.g,Si036795m.g,Si000576m.g,Si036123m.g,Si011305m.g,Si016441m.g,Si026959m.g,Si013899m.g,Si019844m.g,Si021370m.g,Si000271m.g,Si007044m.g,Si029197m.g,Si034070m.g,Si036949m.g,Si029138m.g,Si021334m.g,Si029861m.g,Si001420m.g,Si013283m.g,Si017349m.g,Si024868m.g,Si012054m.g,Si035693m.g,Si035833m.g,Si000196m.g,Si029452m.g,Si004924m.g,Si015090m.g,Si027629m.g,Si033133m.g,Si0…
GO:0016137	glycoside metabolic process	9 of 758 in the list	42 of 10855 in the genome	0.66153	Si029873m.g,Si000238m.g,Si013704m.g,Si013243m.g,Si006695m.g,Si027629m.g,Si013282m.g,Si029154m.g,Si030376m.g
GO:0005984	disaccharide metabolic process	9 of 758 in the list	48 of 10855 in the genome	1	Si029873m.g,Si000238m.g,Si013704m.g,Si013243m.g,Si006695m.g,Si027629m.g,Si013282m.g,Si029154m.g,Si030376m.g
GO:0015893	drug transport	9 of 758 in the list	54 of 10855 in the genome	1	Si001176m.g,Si013073m.g,Si013652m.g,Si007601m.g,Si014858m.g,Si035216m.g,Si010271m.g,Si010349m.g,Si009730m.g
GO:0042493	response to drug	9 of 758 in the list	54 of 10855 in the genome	1	Si001176m.g,Si013073m.g,Si013652m.g,Si007601m.g,Si014858m.g,Si035216m.g,Si010271m.g,Si010349m.g,Si009730m.g
GO:0015833	peptide transport	9 of 758 in the list	67 of 10855 in the genome	1	Si034755m.g,Si021532m.g,Si020099m.g,Si006120m.g,Si000896m.g,Si034824m.g,Si040184m.g,Si000846m.g,Si020036m.g
GO:0006790	sulfur compound metabolic process	9 of 758 in the list	82 of 10855 in the genome	1	Si040281m.g,Si022728m.g,Si022410m.g,Si026686m.g,Si034631m.g,Si001772m.g,Si000659m.g,Si035457m.g,Si008492m.g
GO:0071702	organic substance transport	9 of 758 in the list	104 of 10855 in the genome	1	Si035362m.g,Si001363m.g,Si016860m.g,Si016889m.g,Si007601m.g,Si001608m.g,Si029455m.g,Si000996m.g,Si000719m.g
GO:0044264	cellular polysaccharide metabolic process	9 of 758 in the list	121 of 10855 in the genome	1	Si029873m.g,Si001040m.g,Si029545m.g,Si013704m.g,Si036091m.g,Si004010m.g,Si034070m.g,Si027629m.g,Si006103m.g
GO:0012501	programmed cell death	9 of 758 in the list	129 of 10855 in the genome	1	Si034190m.g,Si013132m.g,Si018368m.g,Si025965m.g,Si035406m.g,Si009282m.g,Si033244m.g,Si025947m.g,Si028362m.g
GO:0008219	cell death	9 of 758 in the list	130 of 10855 in the genome	1	Si034190m.g,Si013132m.g,Si018368m.g,Si025965m.g,Si035406m.g,Si009282m.g,Si033244m.g,Si025947m.g,Si028362m.g
GO:0016265	death	9 of 758 in the list	130 of 10855 in the genome	1	Si034190m.g,Si013132m.g,Si018368m.g,Si025965m.g,Si035406m.g,Si009282m.g,Si033244m.g,Si025947m.g,Si028362m.g
GO:0010038	response to metal ion	9 of 758 in the list	174 of 10855 in the genome	1	Si013873m.g,Si024975m.g,Si014025m.g,Si002170m.g,Si010235m.g,Si009257m.g,Si009256m.g,Si022586m.g,Si010411m.g
GO:0070887	cellular response to chemical stimulus	9 of 758 in the list	187 of 10855 in the genome	1	Si021826m.g,Si035992m.g,Si036949m.g,Si009558m.g,Si022663m.g,Si019058m.g,Si010349m.g,Si034847m.g,Si034525m.g
GO:0071310	cellular response to organic substance	9 of 758 in the list	187 of 10855 in the genome	1	Si021826m.g,Si035992m.g,Si036949m.g,Si009558m.g,Si022663m.g,Si019058m.g,Si010349m.g,Si034847m.g,Si034525m.g
GO:0009314	response to radiation	9 of 758 in the list	215 of 10855 in the genome	1	Si000271m.g,Si035992m.g,Si007366m.g,Si000732m.g,Si006999m.g,Si029319m.g,Si029126m.g,Si019058m.g,Si013283m.g
GO:0034641	cellular nitrogen compound metabolic process	99 of 758 in the list	1856 of 10855 in the genome	1	Si040281m.g,Si013937m.g,Si039193m.g,Si037269m.g,Si014231m.g,Si034777m.g,Si009558m.g,Si018237m.g,Si017865m.g,Si009603m.g,Si034107m.g,Si040258m.g,Si031238m.g,Si034505m.g,Si010384m.g,Si006013m.g,Si012660m.g,Si001772m.g,Si016791m.g,Si035693m.g,Si004924m.g,Si015090m.g,Si030741m.g,Si000491m.g,Si013531m.g,Si029964m.g,Si022433m.g,Si037266m.g,Si004874m.g,Si036724m.g,Si000143m.g,Si030692m.g,Si032544m.g,Si0…
