# Supplementary material for: SiMYB3 in Foxtail Millet (Setaria italica) Confers Tolerance to Low-Nitrogen Stress by Regulating Root Growth in Transgenic Plants
Source: Int J Mol Sci. 2019 Nov 15;20(22):5741. doi: 10.3390/ijms20225741 (PMC6888739; doi:10.3390/ijms20225741)
Supplement: Supplementary file 1 [file ijms-20-05741-s001.zip › Supplementary files/Supplementary table 3.xlsx]

## Sheet: Sheet1
GO term	GO name	DEG number in this GO term	Genes number in this GO term in genome	p value	Genes ID in this GO term
GO:0031410	cytoplasmic vesicle	349 of 857 in the list	3556 of 13561 in the genome	5.64e-20	Si037269m.g,Si023739m.g,Si001957m.g,Si010450m.g,Si028044m.g,Si038941m.g,Si021171m.g,Si012578m.g,Si026965m.g,Si002865m.g,Si012312m.g,Si034070m.g,Si026520m.g,Si021601m.g,Si008567m.g,Si038048m.g,Si019998m.g,Si003892m.g,Si011199m.g,Si035185m.g,Si010021m.g,Si023734m.g,Si002218m.g,Si020099m.g,Si004924m.g,Si022204m.g,Si033133m.g,Si023740m.g,Si029541m.g,Si019729m.g,Si010796m.g,Si014256m.g,Si025051m.g,Si0…
GO:0031982	vesicle	349 of 857 in the list	3557 of 13561 in the genome	5.94e-20	Si037269m.g,Si023739m.g,Si001957m.g,Si010450m.g,Si028044m.g,Si038941m.g,Si021171m.g,Si012578m.g,Si026965m.g,Si002865m.g,Si012312m.g,Si034070m.g,Si026520m.g,Si021601m.g,Si008567m.g,Si038048m.g,Si019998m.g,Si003892m.g,Si011199m.g,Si035185m.g,Si010021m.g,Si023734m.g,Si002218m.g,Si020099m.g,Si004924m.g,Si022204m.g,Si033133m.g,Si023740m.g,Si029541m.g,Si019729m.g,Si010796m.g,Si014256m.g,Si025051m.g,Si0…
GO:0005576	extracellular region	32 of 857 in the list	203 of 13561 in the genome	9.32e-05	Si038925m.g,Si017966m.g,Si010719m.g,Si000037m.g,Si014424m.g,Si000854m.g,Si014259m.g,Si014416m.g,Si014418m.g,Si035904m.g,Si027629m.g,Si006474m.g,Si014414m.g,Si006999m.g,Si002323m.g,Si016715m.g,Si008823m.g,Si008492m.g,Si010878m.g,Si002865m.g,Si038045m.g,Si039148m.g,Si010796m.g,Si021601m.g,Si014441m.g,Si001019m.g,Si034916m.g,Si014256m.g,Si028992m.g,Si011199m.g,Si010449m.g,Si006583m.g
GO:0005737	cytoplasm	410 of 857 in the list	5546 of 13561 in the genome	0.00082	Si037269m.g,Si023739m.g,Si001957m.g,Si010450m.g,Si028044m.g,Si038941m.g,Si016715m.g,Si021171m.g,Si012578m.g,Si026965m.g,Si002865m.g,Si012312m.g,Si034892m.g,Si034070m.g,Si026520m.g,Si021601m.g,Si008567m.g,Si010991m.g,Si038048m.g,Si019998m.g,Si003892m.g,Si034631m.g,Si011199m.g,Si035185m.g,Si037579m.g,Si010021m.g,Si013283m.g,Si023734m.g,Si021458m.g,Si002218m.g,Si020099m.g,Si004924m.g,Si023769m.g,Si0…
GO:0044444	cytoplasmic part	409 of 857 in the list	5540 of 13561 in the genome	0.001	Si037269m.g,Si023739m.g,Si001957m.g,Si010450m.g,Si028044m.g,Si038941m.g,Si016715m.g,Si021171m.g,Si012578m.g,Si026965m.g,Si002865m.g,Si012312m.g,Si034892m.g,Si034070m.g,Si026520m.g,Si021601m.g,Si008567m.g,Si010991m.g,Si038048m.g,Si019998m.g,Si003892m.g,Si034631m.g,Si011199m.g,Si035185m.g,Si037579m.g,Si010021m.g,Si013283m.g,Si023734m.g,Si021458m.g,Si002218m.g,Si020099m.g,Si004924m.g,Si022204m.g,Si0…
GO:0044421	extracellular region part	6 of 857 in the list	28 of 13561 in the genome	0.46169	Si014256m.g,Si006474m.g,Si039148m.g,Si011199m.g,Si001019m.g,Si008823m.g
GO:0005789	endoplasmic reticulum membrane	4 of 857 in the list	33 of 13561 in the genome	1	Si029489m.g,Si029507m.g,Si002923m.g,Si035178m.g
GO:0042175	nuclear membrane-endoplasmic reticulum network	4 of 857 in the list	33 of 13561 in the genome	1	Si029489m.g,Si029507m.g,Si002923m.g,Si035178m.g
GO:0005783	endoplasmic reticulum	5 of 857 in the list	50 of 13561 in the genome	1	Si029489m.g,Si029507m.g,Si002923m.g,Si019729m.g,Si035178m.g
GO:0044432	endoplasmic reticulum part	4 of 857 in the list	47 of 13561 in the genome	1	Si029489m.g,Si029507m.g,Si002923m.g,Si035178m.g
GO:0009527	plastid outer membrane	2 of 857 in the list	21 of 13561 in the genome	1	Si021458m.g,Si035467m.g
GO:0019867	outer membrane	2 of 857 in the list	28 of 13561 in the genome	1	Si021458m.g,Si035467m.g
GO:0031968	organelle outer membrane	2 of 857 in the list	28 of 13561 in the genome	1	Si021458m.g,Si035467m.g
GO:0043229	intracellular organelle	659 of 857 in the list	10454 of 13561 in the genome	1	Si037269m.g,Si010450m.g,Si022232m.g,Si037045m.g,Si009690m.g,Si028044m.g,Si004384m.g,Si031077m.g,Si016715m.g,Si021171m.g,Si012578m.g,Si002865m.g,Si026191m.g,Si012312m.g,Si021601m.g,Si010991m.g,Si014053m.g,Si006013m.g,Si004790m.g,Si003892m.g,Si034631m.g,Si037579m.g,Si013283m.g,Si023734m.g,Si021458m.g,Si002218m.g,Si020099m.g,Si004924m.g,Si022204m.g,Si002223m.g,Si013502m.g,Si007179m.g,Si019729m.g,Si0…
GO:0043226	organelle	659 of 857 in the list	10466 of 13561 in the genome	1	Si037269m.g,Si010450m.g,Si022232m.g,Si037045m.g,Si009690m.g,Si028044m.g,Si004384m.g,Si031077m.g,Si016715m.g,Si021171m.g,Si012578m.g,Si002865m.g,Si026191m.g,Si012312m.g,Si021601m.g,Si010991m.g,Si014053m.g,Si006013m.g,Si004790m.g,Si003892m.g,Si034631m.g,Si037579m.g,Si013283m.g,Si023734m.g,Si021458m.g,Si002218m.g,Si020099m.g,Si004924m.g,Si022204m.g,Si002223m.g,Si013502m.g,Si007179m.g,Si019729m.g,Si0…
GO:0005623	cell	846 of 857 in the list	13394 of 13561 in the genome	1	Si037269m.g,Si010450m.g,Si022232m.g,Si037045m.g,Si005805m.g,Si009690m.g,Si028044m.g,Si004384m.g,Si031077m.g,Si016715m.g,Si021171m.g,Si012578m.g,Si008662m.g,Si002865m.g,Si026191m.g,Si012312m.g,Si021601m.g,Si010991m.g,Si014053m.g,Si006013m.g,Si004790m.g,Si003892m.g,Si034631m.g,Si037579m.g,Si013283m.g,Si034755m.g,Si023734m.g,Si021458m.g,Si002218m.g,Si020099m.g,Si004924m.g,Si036517m.g,Si023769m.g,Si0…
GO:0044464	cell part	846 of 857 in the list	13394 of 13561 in the genome	1	Si037269m.g,Si010450m.g,Si022232m.g,Si037045m.g,Si005805m.g,Si009690m.g,Si028044m.g,Si004384m.g,Si031077m.g,Si016715m.g,Si021171m.g,Si012578m.g,Si008662m.g,Si002865m.g,Si026191m.g,Si012312m.g,Si021601m.g,Si010991m.g,Si014053m.g,Si006013m.g,Si004790m.g,Si003892m.g,Si034631m.g,Si037579m.g,Si013283m.g,Si034755m.g,Si023734m.g,Si021458m.g,Si002218m.g,Si020099m.g,Si004924m.g,Si036517m.g,Si023769m.g,Si0…
GO:0031224	intrinsic to membrane	69 of 857 in the list	1139 of 13561 in the genome	1	Si036091m.g,Si023178m.g,Si005805m.g,Si038941m.g,Si012578m.g,Si009189m.g,Si034107m.g,Si016343m.g,Si035166m.g,Si003879m.g,Si011722m.g,Si029973m.g,Si034588m.g,Si009824m.g,Si000037m.g,Si000077m.g,Si028509m.g,Si034590m.g,Si035156m.g,Si000996m.g,Si009704m.g,Si017299m.g,Si024807m.g,Si016889m.g,Si002923m.g,Si034589m.g,Si039480m.g,Si001363m.g,Si037682m.g,Si005685m.g,Si000896m.g,Si016123m.g,Si009256m.g,Si0…
GO:0005618	cell wall	5 of 857 in the list	92 of 13561 in the genome	1	Si036567m.g,Si035904m.g,Si036586m.g,Si036621m.g,Si004854m.g
GO:0012505	endomembrane system	7 of 857 in the list	129 of 13561 in the genome	1	Si029489m.g,Si036091m.g,Si029507m.g,Si002923m.g,Si035467m.g,Si035178m.g,Si012801m.g
GO:0044424	intracellular part	696 of 857 in the list	11109 of 13561 in the genome	1	Si037269m.g,Si010450m.g,Si022232m.g,Si037045m.g,Si009690m.g,Si028044m.g,Si004384m.g,Si031077m.g,Si016715m.g,Si021171m.g,Si012578m.g,Si002865m.g,Si026191m.g,Si012312m.g,Si021601m.g,Si010991m.g,Si014053m.g,Si006013m.g,Si004790m.g,Si003892m.g,Si034631m.g,Si037579m.g,Si013283m.g,Si023734m.g,Si021458m.g,Si002218m.g,Si020099m.g,Si004924m.g,Si023769m.g,Si022204m.g,Si023619m.g,Si019533m.g,Si002223m.g,Si0…
GO:0005622	intracellular	696 of 857 in the list	11151 of 13561 in the genome	1	Si037269m.g,Si010450m.g,Si022232m.g,Si037045m.g,Si009690m.g,Si028044m.g,Si004384m.g,Si031077m.g,Si016715m.g,Si021171m.g,Si012578m.g,Si002865m.g,Si026191m.g,Si012312m.g,Si021601m.g,Si010991m.g,Si014053m.g,Si006013m.g,Si004790m.g,Si003892m.g,Si034631m.g,Si037579m.g,Si013283m.g,Si023734m.g,Si021458m.g,Si002218m.g,Si020099m.g,Si004924m.g,Si023769m.g,Si022204m.g,Si023619m.g,Si019533m.g,Si002223m.g,Si0…
GO:0030312	external encapsulating structure	13 of 857 in the list	251 of 13561 in the genome	1	Si038925m.g,Si017966m.g,Si038045m.g,Si010719m.g,Si036567m.g,Si010796m.g,Si035904m.g,Si036586m.g,Si036621m.g,Si032289m.g,Si006999m.g,Si038708m.g,Si004854m.g
GO:0044451	nucleoplasm part	3 of 857 in the list	68 of 13561 in the genome	1	Si037269m.g,Si028506m.g,Si011385m.g
GO:0005654	nucleoplasm	3 of 857 in the list	69 of 13561 in the genome	1	Si037269m.g,Si028506m.g,Si011385m.g
GO:0042170	plastid membrane	2 of 857 in the list	49 of 13561 in the genome	1	Si021458m.g,Si035467m.g
GO:0071944	cell periphery	14 of 857 in the list	288 of 13561 in the genome	1	Si038925m.g,Si017966m.g,Si038045m.g,Si010719m.g,Si036567m.g,Si030175m.g,Si010796m.g,Si035904m.g,Si036586m.g,Si036621m.g,Si032289m.g,Si006999m.g,Si038708m.g,Si004854m.g
GO:0044425	membrane part	77 of 857 in the list	1369 of 13561 in the genome	1	Si036091m.g,Si023178m.g,Si005805m.g,Si038941m.g,Si012578m.g,Si009189m.g,Si034107m.g,Si016343m.g,Si035166m.g,Si003879m.g,Si011722m.g,Si029973m.g,Si034588m.g,Si009824m.g,Si000037m.g,Si000077m.g,Si028509m.g,Si034590m.g,Si035156m.g,Si000996m.g,Si009704m.g,Si017299m.g,Si024807m.g,Si016889m.g,Si002923m.g,Si029489m.g,Si034589m.g,Si035184m.g,Si039480m.g,Si001363m.g,Si029507m.g,Si037682m.g,Si005685m.g,Si0…
GO:0009521	photosystem	2 of 857 in the list	67 of 13561 in the genome	1	Si010855m.g,Si024102m.g
GO:0042579	microbody	4 of 857 in the list	128 of 13561 in the genome	1	Si007645m.g,Si034892m.g,Si037579m.g,Si010991m.g
GO:0005694	chromosome	3 of 857 in the list	105 of 13561 in the genome	1	Si022771m.g,Si010375m.g,Si003829m.g
GO:0034357	photosynthetic membrane	2 of 857 in the list	80 of 13561 in the genome	1	Si010855m.g,Si024102m.g
GO:0044427	chromosomal part	2 of 857 in the list	88 of 13561 in the genome	1	Si022771m.g,Si003829m.g
GO:0031981	nuclear lumen	6 of 857 in the list	194 of 13561 in the genome	1	Si037269m.g,Si029020m.g,Si009873m.g,Si028506m.g,Si011385m.g,Si007421m.g
GO:0005634	nucleus	8 of 857 in the list	239 of 13561 in the genome	1	Si037269m.g,Si037045m.g,Si009873m.g,Si028506m.g,Si011385m.g,Si007421m.g,Si022607m.g,Si029020m.g
GO:0043233	organelle lumen	7 of 857 in the list	222 of 13561 in the genome	1	Si008790m.g,Si037269m.g,Si029020m.g,Si009873m.g,Si028506m.g,Si011385m.g,Si007421m.g
GO:0070013	intracellular organelle lumen	7 of 857 in the list	222 of 13561 in the genome	1	Si008790m.g,Si037269m.g,Si029020m.g,Si009873m.g,Si028506m.g,Si011385m.g,Si007421m.g
GO:0044436	thylakoid part	2 of 857 in the list	102 of 13561 in the genome	1	Si010855m.g,Si024102m.g
GO:0031974	membrane-enclosed lumen	7 of 857 in the list	231 of 13561 in the genome	1	Si008790m.g,Si037269m.g,Si029020m.g,Si009873m.g,Si028506m.g,Si011385m.g,Si007421m.g
GO:0044428	nuclear part	6 of 857 in the list	229 of 13561 in the genome	1	Si037269m.g,Si029020m.g,Si009873m.g,Si028506m.g,Si011385m.g,Si007421m.g
GO:0009532	plastid stroma	8 of 857 in the list	280 of 13561 in the genome	1	Si018190m.g,Si016715m.g,Si034631m.g,Si004644m.g,Si037579m.g,Si013283m.g,Si015418m.g,Si018440m.g
GO:0031090	organelle membrane	13 of 857 in the list	397 of 13561 in the genome	1	Si000037m.g,Si002581m.g,Si021458m.g,Si004276m.g,Si036091m.g,Si029507m.g,Si002923m.g,Si035129m.g,Si029489m.g,Si035156m.g,Si038708m.g,Si035467m.g,Si035178m.g
GO:0009526	plastid envelope	6 of 857 in the list	247 of 13561 in the genome	1	Si038708m.g,Si021458m.g,Si035467m.g,Si010375m.g,Si029020m.g,Si013283m.g
GO:0016020	membrane	116 of 857 in the list	2332 of 13561 in the genome	1	Si036091m.g,Si023178m.g,Si022014m.g,Si005805m.g,Si039791m.g,Si038941m.g,Si002323m.g,Si040184m.g,Si012578m.g,Si009189m.g,Si034107m.g,Si016343m.g,Si035166m.g,Si034070m.g,Si003879m.g,Si011722m.g,Si012289m.g,Si029973m.g,Si013694m.g,Si034588m.g,Si026201m.g,Si037579m.g,Si013283m.g,Si009824m.g,Si000037m.g,Si021458m.g,Si000077m.g,Si028509m.g,Si034590m.g,Si000996m.g,Si035156m.g,Si009704m.g,Si017299m.g,Si0…
GO:0031976	plastid thylakoid	5 of 857 in the list	233 of 13561 in the genome	1	Si024102m.g,Si010375m.g,Si020781m.g,Si018440m.g,Si020825m.g
GO:0031984	organelle subcompartment	5 of 857 in the list	233 of 13561 in the genome	1	Si024102m.g,Si010375m.g,Si020781m.g,Si018440m.g,Si020825m.g
GO:0009579	thylakoid	6 of 857 in the list	266 of 13561 in the genome	1	Si010855m.g,Si024102m.g,Si010375m.g,Si020781m.g,Si018440m.g,Si020825m.g
GO:0044429	mitochondrial part	2 of 857 in the list	157 of 13561 in the genome	1	Si008790m.g,Si038708m.g
GO:0009534	chloroplast thylakoid	4 of 857 in the list	219 of 13561 in the genome	1	Si024102m.g,Si010375m.g,Si020781m.g,Si020825m.g
GO:0005739	mitochondrion	2 of 857 in the list	161 of 13561 in the genome	1	Si008790m.g,Si038708m.g
GO:0044434	chloroplast part	5 of 857 in the list	258 of 13561 in the genome	1	Si024102m.g,Si010375m.g,Si020781m.g,Si015418m.g,Si020825m.g
GO:0009507	chloroplast	5 of 857 in the list	264 of 13561 in the genome	1	Si024102m.g,Si010375m.g,Si020781m.g,Si015418m.g,Si020825m.g
GO:0044435	plastid part	16 of 857 in the list	585 of 13561 in the genome	1	Si018190m.g,Si021458m.g,Si024102m.g,Si020781m.g,Si015418m.g,Si018440m.g,Si038708m.g,Si016715m.g,Si034631m.g,Si004644m.g,Si010375m.g,Si035467m.g,Si037579m.g,Si029020m.g,Si013283m.g,Si020825m.g
GO:0043234	protein complex	20 of 857 in the list	707 of 13561 in the genome	1	Si006767m.g,Si018190m.g,Si037269m.g,Si009995m.g,Si030175m.g,Si024102m.g,Si036123m.g,Si023302m.g,Si028506m.g,Si016441m.g,Si010855m.g,Si001179m.g,Si029223m.g,Si007044m.g,Si001263m.g,Si001834m.g,Si017437m.g,Si011385m.g,Si010203m.g,Si034321m.g
GO:0031975	envelope	8 of 857 in the list	493 of 13561 in the genome	1	Si002581m.g,Si021458m.g,Si005805m.g,Si038708m.g,Si010375m.g,Si035467m.g,Si029020m.g,Si013283m.g
GO:0031967	organelle envelope	7 of 857 in the list	477 of 13561 in the genome	1	Si038708m.g,Si002581m.g,Si021458m.g,Si035467m.g,Si010375m.g,Si029020m.g,Si013283m.g
GO:0043228	non-membrane-bounded organelle	6 of 857 in the list	447 of 13561 in the genome	1	Si015645m.g,Si022771m.g,Si020858m.g,Si034218m.g,Si010375m.g,Si003829m.g
GO:0043232	intracellular non-membrane-bounded organelle	6 of 857 in the list	447 of 13561 in the genome	1	Si015645m.g,Si022771m.g,Si020858m.g,Si034218m.g,Si010375m.g,Si003829m.g
GO:0030529	ribonucleoprotein complex	6 of 857 in the list	448 of 13561 in the genome	1	Si033140m.g,Si033061m.g,Si022771m.g,Si020858m.g,Si026830m.g,Si031459m.g
GO:0009536	plastid	38 of 857 in the list	1301 of 13561 in the genome	1	Si011685m.g,Si022410m.g,Si005855m.g,Si023302m.g,Si006103m.g,Si015418m.g,Si016715m.g,Si010287m.g,Si001040m.g,Si034070m.g,Si002658m.g,Si038708m.g,Si034631m.g,Si001772m.g,Si037579m.g,Si001818m.g,Si013283m.g,Si018190m.g,Si035017m.g,Si021458m.g,Si011393m.g,Si024102m.g,Si006468m.g,Si018440m.g,Si006745m.g,Si004644m.g,Si035467m.g,Si013502m.g,Si002223m.g,Si029020m.g,Si029545m.g,Si034356m.g,Si020781m.g,Si0…
GO:0032991	macromolecular complex	28 of 857 in the list	1200 of 13561 in the genome	1	Si033061m.g,Si006767m.g,Si018190m.g,Si037269m.g,Si009995m.g,Si030175m.g,Si024102m.g,Si036123m.g,Si023302m.g,Si028506m.g,Si016441m.g,Si010855m.g,Si001179m.g,Si029223m.g,Si033140m.g,Si026830m.g,Si001263m.g,Si007044m.g,Si026191m.g,Si001834m.g,Si017437m.g,Si011385m.g,Si010203m.g,Si022771m.g,Si020858m.g,Si009786m.g,Si031459m.g,Si034321m.g
GO:0043227	membrane-bounded organelle	341 of 857 in the list	7164 of 13561 in the genome	1	Si037269m.g,Si022232m.g,Si037045m.g,Si034777m.g,Si016441m.g,Si009690m.g,Si004384m.g,Si031077m.g,Si016715m.g,Si017865m.g,Si017443m.g,Si026734m.g,Si026191m.g,Si031238m.g,Si034892m.g,Si034070m.g,Si008567m.g,Si011722m.g,Si010991m.g,Si014053m.g,Si006013m.g,Si004790m.g,Si034631m.g,Si037579m.g,Si013283m.g,Si021458m.g,Si029236m.g,Si002223m.g,Si013502m.g,Si007179m.g,Si019729m.g,Si014396m.g,Si031576m.g,Si0…
GO:0043231	intracellular membrane-bounded organelle	340 of 857 in the list	7106 of 13561 in the genome	1	Si037269m.g,Si022232m.g,Si037045m.g,Si034777m.g,Si016441m.g,Si009690m.g,Si004384m.g,Si031077m.g,Si016715m.g,Si017865m.g,Si017443m.g,Si026734m.g,Si026191m.g,Si031238m.g,Si034892m.g,Si034070m.g,Si008567m.g,Si011722m.g,Si010991m.g,Si014053m.g,Si006013m.g,Si004790m.g,Si034631m.g,Si037579m.g,Si013283m.g,Si021458m.g,Si029236m.g,Si002223m.g,Si013502m.g,Si007179m.g,Si019729m.g,Si014396m.g,Si031576m.g,Si0…
GO:0044422	organelle part	36 of 857 in the list	1394 of 13561 in the genome	1	Si037269m.g,Si036091m.g,Si029507m.g,Si015418m.g,Si016715m.g,Si035178m.g,Si035129m.g,Si010991m.g,Si008790m.g,Si038708m.g,Si034631m.g,Si037579m.g,Si013283m.g,Si018190m.g,Si002581m.g,Si000037m.g,Si021458m.g,Si024102m.g,Si004276m.g,Si009873m.g,Si028506m.g,Si018440m.g,Si035156m.g,Si035467m.g,Si004644m.g,Si029020m.g,Si002923m.g,Si020781m.g,Si011385m.g,Si007421m.g,Si020858m.g,Si022771m.g,Si029489m.g,Si0…
GO:0044446	intracellular organelle part	32 of 857 in the list	1331 of 13561 in the genome	1	Si018190m.g,Si037269m.g,Si002581m.g,Si021458m.g,Si036091m.g,Si029507m.g,Si024102m.g,Si009873m.g,Si028506m.g,Si015418m.g,Si018440m.g,Si016715m.g,Si004644m.g,Si035467m.g,Si035178m.g,Si029020m.g,Si002923m.g,Si020781m.g,Si011385m.g,Si010991m.g,Si007421m.g,Si029489m.g,Si020858m.g,Si022771m.g,Si008790m.g,Si038708m.g,Si034631m.g,Si010375m.g,Si037579m.g,Si003829m.g,Si013283m.g,Si020825m.g
