# Supplementary material for: SiMYB3 in Foxtail Millet (Setaria italica) Confers Tolerance to Low-Nitrogen Stress by Regulating Root Growth in Transgenic Plants
Source: Int J Mol Sci. 2019 Nov 15;20(22):5741. doi: 10.3390/ijms20225741 (PMC6888739; doi:10.3390/ijms20225741)
Supplement: Supplementary file 1 [file ijms-20-05741-s001.zip › Supplementary files/Supplementary table 4.xlsx]

## Sheet: Sheet1
GO term	GO name	DEG number in this GO term	Genes number in this GO term in genome	p value	Genes ID in this GO term
GO:0005506	iron ion binding	84 of 954 in the list	481 of 13792 in the genome	2.66e-13	Si031051m.g,Si036496m.g,Si026210m.g,Si036602m.g,Si035299m.g,Si013601m.g,Si013224m.g,Si016715m.g,Si026260m.g,Si025162m.g,Si029603m.g,Si022669m.g,Si003736m.g,Si026194m.g,Si006270m.g,Si030179m.g,Si016567m.g,Si019998m.g,Si016880m.g,Si035185m.g,Si000913m.g,Si029773m.g,Si026209m.g,Si035156m.g,Si010609m.g,Si029541m.g,Si032720m.g,Si001091m.g,Si009906m.g,Si013542m.g,Si006881m.g,Si030593m.g,Si006929m.g,Si0…
GO:0016491	oxidoreductase activity	144 of 954 in the list	1317 of 13792 in the genome	1.86e-06	Si030953m.g,Si026210m.g,Si023739m.g,Si013601m.g,Si032784m.g,Si013224m.g,Si002323m.g,Si016715m.g,Si010614m.g,Si003736m.g,Si026194m.g,Si021601m.g,Si016567m.g,Si026504m.g,Si008790m.g,Si019998m.g,Si016880m.g,Si023738m.g,Si035185m.g,Si037579m.g,Si006684m.g,Si000913m.g,Si033946m.g,Si023734m.g,Si023769m.g,Si026209m.g,Si006652m.g,Si019533m.g,Si023740m.g,Si010636m.g,Si029541m.g,Si009906m.g,Si029489m.g,Si0…
GO:0004497	monooxygenase activity	21 of 954 in the list	98 of 13792 in the genome	0.00049	Si004227m.g,Si011685m.g,Si029507m.g,Si029773m.g,Si039330m.g,Si004997m.g,Si035156m.g,Si026260m.g,Si001126m.g,Si035178m.g,Si013531m.g,Si009906m.g,Si006556m.g,Si035129m.g,Si035208m.g,Si000914m.g,Si029489m.g,Si001314m.g,Si016880m.g,Si035470m.g,Si035184m.g
GO:0046914	transition metal ion binding	165 of 954 in the list	1715 of 13792 in the genome	0.00072	Si036496m.g,Si026210m.g,Si036965m.g,Si036602m.g,Si036795m.g,Si014416m.g,Si013601m.g,Si032784m.g,Si013224m.g,Si002323m.g,Si016715m.g,Si022669m.g,Si003736m.g,Si026194m.g,Si002865m.g,Si038045m.g,Si021601m.g,Si016567m.g,Si026504m.g,Si003293m.g,Si019998m.g,Si016880m.g,Si035185m.g,Si037579m.g,Si000913m.g,Si007445m.g,Si033946m.g,Si035128m.g,Si026209m.g,Si029541m.g,Si009906m.g,Si030593m.g,Si014441m.g,Si0…
GO:0003824	catalytic activity	660 of 954 in the list	8644 of 13792 in the genome	0.00143	Si040281m.g,Si006767m.g,Si027542m.g,Si036689m.g,Si035992m.g,Si016715m.g,Si021171m.g,Si011280m.g,Si010614m.g,Si008662m.g,Si002865m.g,Si017055m.g,Si021601m.g,Si014053m.g,Si034631m.g,Si006648m.g,Si037579m.g,Si001420m.g,Si033946m.g,Si023734m.g,Si004924m.g,Si023769m.g,Si019533m.g,Si002223m.g,Si013502m.g,Si002815m.g,Si019729m.g,Si010796m.g,Si026446m.g,Si001829m.g,Si027048m.g,Si016282m.g,Si010116m.g,Si0…
GO:0046872	metal ion binding	216 of 954 in the list	2422 of 13792 in the genome	0.00372	Si036496m.g,Si026210m.g,Si036965m.g,Si036602m.g,Si036795m.g,Si014416m.g,Si013601m.g,Si032784m.g,Si013224m.g,Si014128m.g,Si002323m.g,Si016715m.g,Si026121m.g,Si022669m.g,Si003736m.g,Si026194m.g,Si002865m.g,Si038045m.g,Si021601m.g,Si016567m.g,Si018452m.g,Si026504m.g,Si003293m.g,Si019998m.g,Si016880m.g,Si035185m.g,Si037579m.g,Si038735m.g,Si000913m.g,Si007445m.g,Si033946m.g,Si035128m.g,Si026209m.g,Si0…
GO:0043167	ion binding	250 of 954 in the list	2883 of 13792 in the genome	0.00511	Si036496m.g,Si006767m.g,Si026210m.g,Si036965m.g,Si036602m.g,Si021671m.g,Si036795m.g,Si022410m.g,Si036123m.g,Si014416m.g,Si013601m.g,Si032784m.g,Si013224m.g,Si014128m.g,Si024054m.g,Si002323m.g,Si016715m.g,Si004560m.g,Si026121m.g,Si022669m.g,Si003736m.g,Si026194m.g,Si002865m.g,Si038045m.g,Si007044m.g,Si021601m.g,Si016567m.g,Si018452m.g,Si026504m.g,Si003293m.g,Si019998m.g,Si016880m.g,Si035185m.g,Si0…
GO:0043169	cation binding	235 of 954 in the list	2703 of 13792 in the genome	0.00831	Si036496m.g,Si006767m.g,Si026210m.g,Si036965m.g,Si036602m.g,Si036795m.g,Si022410m.g,Si036123m.g,Si014416m.g,Si013601m.g,Si032784m.g,Si013224m.g,Si014128m.g,Si024054m.g,Si002323m.g,Si016715m.g,Si026121m.g,Si022669m.g,Si003736m.g,Si026194m.g,Si002865m.g,Si038045m.g,Si007044m.g,Si021601m.g,Si016567m.g,Si018452m.g,Si026504m.g,Si003293m.g,Si019998m.g,Si016880m.g,Si035185m.g,Si037579m.g,Si038735m.g,Si0…
GO:0016705	oxidoreductase activity, acting on paired donors, with incorporation or reduction of molecular oxygen	18 of 954 in the list	110 of 13792 in the genome	0.09711	Si031051m.g,Si011685m.g,Si029507m.g,Si022356m.g,Si004997m.g,Si035156m.g,Si001126m.g,Si035178m.g,Si022586m.g,Si006556m.g,Si035129m.g,Si000914m.g,Si036801m.g,Si029489m.g,Si014025m.g,Si020063m.g,Si024975m.g,Si001818m.g
GO:0016209	antioxidant activity	25 of 954 in the list	188 of 13792 in the genome	0.22856	Si031051m.g,Si036496m.g,Si036602m.g,Si011925m.g,Si036541m.g,Si026617m.g,Si036455m.g,Si036586m.g,Si020695m.g,Si025162m.g,Si017693m.g,Si010609m.g,Si019256m.g,Si022669m.g,Si002865m.g,Si006881m.g,Si006880m.g,Si006929m.g,Si030593m.g,Si036567m.g,Si030179m.g,Si036621m.g,Si030497m.g,Si030426m.g,Si036611m.g
GO:0015036	disulfide oxidoreductase activity	8 of 954 in the list	41 of 13792 in the genome	1	Si003455m.g,Si023743m.g,Si023739m.g,Si023734m.g,Si027048m.g,Si023738m.g,Si023740m.g,Si003453m.g
GO:0016765	transferase activity, transferring alkyl or aryl (other than methyl) groups	15 of 954 in the list	110 of 13792 in the genome	1	Si033396m.g,Si038599m.g,Si035017m.g,Si022956m.g,Si037292m.g,Si040258m.g,Si037328m.g,Si037285m.g,Si037910m.g,Si035457m.g,Si037329m.g,Si039983m.g,Si030661m.g,Si002802m.g,Si037295m.g
GO:0016757	transferase activity, transferring glycosyl groups	50 of 954 in the list	517 of 13792 in the genome	1	Si038925m.g,Si028873m.g,Si010719m.g,Si016917m.g,Si006344m.g,Si029654m.g,Si013243m.g,Si001290m.g,Si025961m.g,Si029000m.g,Si013282m.g,Si006103m.g,Si026959m.g,Si008742m.g,Si001332m.g,Si009948m.g,Si000238m.g,Si017055m.g,Si017086m.g,Si029697m.g,Si007978m.g,Si035316m.g,Si020226m.g,Si024733m.g,Si017005m.g,Si017966m.g,Si032839m.g,Si029154m.g,Si006999m.g,Si035605m.g,Si010006m.g,Si035467m.g,Si035416m.g,Si0…
GO:0003729	mRNA binding	2 of 954 in the list	3 of 13792 in the genome	1	Si002323m.g,Si008492m.g
GO:0016740	transferase activity	251 of 954 in the list	3228 of 13792 in the genome	1	Si040281m.g,Si028810m.g,Si027542m.g,Si029394m.g,Si035992m.g,Si022410m.g,Si037328m.g,Si016441m.g,Si006103m.g,Si028133m.g,Si000406m.g,Si016626m.g,Si013330m.g,Si008662m.g,Si038599m.g,Si000238m.g,Si017055m.g,Si040258m.g,Si034892m.g,Si034070m.g,Si008567m.g,Si035316m.g,Si009531m.g,Si026201m.g,Si010021m.g,Si001420m.g,Si000185m.g,Si035833m.g,Si004010m.g,Si029452m.g,Si004924m.g,Si028807m.g,Si033133m.g,Si0…
GO:0016638	oxidoreductase activity, acting on the CH-NH2 group of donors	5 of 954 in the list	24 of 13792 in the genome	1	Si022728m.g,Si020943m.g,Si029899m.g,Si010235m.g,Si008492m.g
GO:0016709	oxidoreductase activity, acting on paired donors, with incorporation or reduction of molecular oxygen, NADH or NADPH as one donor, and incorporation of one atom of oxygen	7 of 954 in the list	42 of 13792 in the genome	1	Si029489m.g,Si035156m.g,Si011685m.g,Si029507m.g,Si001126m.g,Si035129m.g,Si035178m.g
GO:0019842	vitamin binding	6 of 954 in the list	33 of 13792 in the genome	1	Si036801m.g,Si022728m.g,Si030586m.g,Si021510m.g,Si022586m.g,Si022356m.g
GO:0016667	oxidoreductase activity, acting on a sulfur group of donors	10 of 954 in the list	72 of 13792 in the genome	1	Si003455m.g,Si023739m.g,Si023734m.g,Si023769m.g,Si023743m.g,Si023738m.g,Si027048m.g,Si023740m.g,Si011125m.g,Si003453m.g
GO:0016701	oxidoreductase activity, acting on single donors with incorporation of molecular oxygen	9 of 954 in the list	62 of 13792 in the genome	1	Si030953m.g,Si034175m.g,Si005855m.g,Si022356m.g,Si004644m.g,Si035470m.g,Si022380m.g,Si022586m.g,Si013531m.g
GO:0019203	carbohydrate phosphatase activity	4 of 954 in the list	17 of 13792 in the genome	1	Si029154m.g,Si000238m.g,Si013243m.g,Si006695m.g
GO:0016746	transferase activity, transferring acyl groups	27 of 954 in the list	266 of 13792 in the genome	1	Si030083m.g,Si035992m.g,Si004010m.g,Si017170m.g,Si040233m.g,Si013787m.g,Si012791m.g,Si040239m.g,Si002070m.g,Si007911m.g,Si006398m.g,Si036871m.g,Si009603m.g,Si017118m.g,Si008662m.g,Si011978m.g,Si034892m.g,Si026463m.g,Si010043m.g,Si026446m.g,Si026107m.g,Si019651m.g,Si000659m.g,Si006329m.g,Si034795m.g,Si006428m.g,Si009992m.g
GO:0016706	oxidoreductase activity, acting on paired donors, with incorporation or reduction of molecular oxygen, 2-oxoglutarate as one donor, and incorporation of one atom each of oxygen into both donors	5 of 954 in the list	27 of 13792 in the genome	1	Si036801m.g,Si014025m.g,Si024975m.g,Si022586m.g,Si022356m.g
GO:0016639	oxidoreductase activity, acting on the CH-NH2 group of donors, NAD or NADP as acceptor	2 of 954 in the list	5 of 13792 in the genome	1	Si020943m.g,Si010235m.g
GO:0016661	oxidoreductase activity, acting on other nitrogenous compounds as donors	2 of 954 in the list	5 of 13792 in the genome	1	Si016715m.g,Si013224m.g
GO:0001071	nucleic acid binding transcription factor activity	40 of 954 in the list	443 of 13792 in the genome	1	Si017567m.g,Si029726m.g,Si030896m.g,Si013937m.g,Si039193m.g,Si037269m.g,Si014231m.g,Si022874m.g,Si022663m.g,Si026670m.g,Si017865m.g,Si017443m.g,Si022723m.g,Si022106m.g,Si031238m.g,Si010384m.g,Si023194m.g,Si014474m.g,Si012660m.g,Si014469m.g,Si001109m.g,Si016791m.g,Si007366m.g,Si006371m.g,Si010177m.g,Si025315m.g,Si030741m.g,Si040272m.g,Si030985m.g,Si022433m.g,Si014419m.g,Si004874m.g,Si016558m.g,Si0…
GO:0016301	kinase activity	113 of 954 in the list	1420 of 13792 in the genome	1	Si028810m.g,Si034593m.g,Si027542m.g,Si029394m.g,Si000576m.g,Si034427m.g,Si016441m.g,Si028133m.g,Si013899m.g,Si000406m.g,Si024166m.g,Si008380m.g,Si025844m.g,Si038583m.g,Si016626m.g,Si029223m.g,Si013330m.g,Si019844m.g,Si021370m.g,Si008780m.g,Si029197m.g,Si034070m.g,Si008567m.g,Si009531m.g,Si029138m.g,Si026201m.g,Si021334m.g,Si029861m.g,Si001420m.g,Si017349m.g,Si024868m.g,Si012054m.g,Si000185m.g,Si0…
GO:0005310	dicarboxylic acid transmembrane transporter activity	2 of 954 in the list	6 of 13792 in the genome	1	Si007601m.g,Si029455m.g
GO:0043682	copper-transporting ATPase activity	2 of 954 in the list	6 of 13792 in the genome	1	Si009257m.g,Si009256m.g
GO:0016160	amylase activity	5 of 954 in the list	31 of 13792 in the genome	1	Si006474m.g,Si029873m.g,Si013704m.g,Si034070m.g,Si027629m.g
GO:0016798	hydrolase activity, acting on glycosyl bonds	38 of 954 in the list	424 of 13792 in the genome	1	Si038925m.g,Si010827m.g,Si010719m.g,Si037098m.g,Si021671m.g,Si026007m.g,Si036774m.g,Si022614m.g,Si035904m.g,Si006474m.g,Si039329m.g,Si004560m.g,Si026965m.g,Si034968m.g,Si009882m.g,Si034070m.g,Si026675m.g,Si013602m.g,Si035445m.g,Si021476m.g,Si012113m.g,Si021901m.g,Si020916m.g,Si016857m.g,Si016887m.g,Si029873m.g,Si017966m.g,Si013704m.g,Si027629m.g,Si010959m.g,Si006999m.g,Si021744m.g,Si000491m.g,Si0…
GO:0015082	di-, tri-valent inorganic cation transmembrane transporter activity	5 of 954 in the list	32 of 13792 in the genome	1	Si021642m.g,Si009257m.g,Si010411m.g,Si009256m.g,Si013873m.g
GO:0046943	carboxylic acid transmembrane transporter activity	5 of 954 in the list	32 of 13792 in the genome	1	Si035362m.g,Si024807m.g,Si007601m.g,Si000719m.g,Si029455m.g
GO:0031127	alpha(1,2)-fucosyltransferase activity	3 of 954 in the list	14 of 13792 in the genome	1	Si029404m.g,Si008742m.g,Si007978m.g
GO:0004553	hydrolase activity, hydrolyzing O-glycosyl compounds	23 of 954 in the list	242 of 13792 in the genome	1	Si029873m.g,Si010827m.g,Si037098m.g,Si013704m.g,Si036774m.g,Si022614m.g,Si035904m.g,Si027629m.g,Si010959m.g,Si006474m.g,Si021744m.g,Si000491m.g,Si004560m.g,Si026965m.g,Si034968m.g,Si026967m.g,Si034912m.g,Si034070m.g,Si013602m.g,Si012113m.g,Si021901m.g,Si020916m.g,Si016887m.g
GO:0004672	protein kinase activity	89 of 954 in the list	1111 of 13792 in the genome	1	Si028810m.g,Si000576m.g,Si016441m.g,Si028133m.g,Si013899m.g,Si000406m.g,Si024166m.g,Si008380m.g,Si025844m.g,Si038583m.g,Si016626m.g,Si013330m.g,Si019844m.g,Si021370m.g,Si008780m.g,Si029197m.g,Si034070m.g,Si008567m.g,Si009531m.g,Si029138m.g,Si021334m.g,Si029861m.g,Si001420m.g,Si024868m.g,Si012054m.g,Si035833m.g,Si000196m.g,Si029452m.g,Si004924m.g,Si027629m.g,Si033133m.g,Si005757m.g,Si028799m.g,Si0…
GO:0005375	copper ion transmembrane transporter activity	2 of 954 in the list	7 of 13792 in the genome	1	Si009257m.g,Si009256m.g
GO:0008134	transcription factor binding	2 of 954 in the list	7 of 13792 in the genome	1	Si002070m.g,Si007911m.g
GO:0016712	oxidoreductase activity, acting on paired donors, with incorporation or reduction of molecular oxygen, reduced flavin or flavoprotein as one donor, and incorporation of one atom of oxygen	2 of 954 in the list	7 of 13792 in the genome	1	Si000914m.g,Si004997m.g
GO:0008417	fucosyltransferase activity	3 of 954 in the list	15 of 13792 in the genome	1	Si029404m.g,Si008742m.g,Si007978m.g
GO:0016641	oxidoreductase activity, acting on the CH-NH2 group of donors, oxygen as acceptor	3 of 954 in the list	16 of 13792 in the genome	1	Si022728m.g,Si029899m.g,Si008492m.g
GO:0016773	phosphotransferase activity, alcohol group as acceptor	92 of 954 in the list	1171 of 13792 in the genome	1	Si028810m.g,Si000576m.g,Si016441m.g,Si028133m.g,Si013899m.g,Si000406m.g,Si024166m.g,Si008380m.g,Si025844m.g,Si038583m.g,Si016626m.g,Si029223m.g,Si013330m.g,Si019844m.g,Si021370m.g,Si008780m.g,Si029197m.g,Si034070m.g,Si008567m.g,Si009531m.g,Si029138m.g,Si021334m.g,Si029861m.g,Si001420m.g,Si024868m.g,Si012054m.g,Si035833m.g,Si000196m.g,Si029452m.g,Si004924m.g,Si027629m.g,Si033133m.g,Si005757m.g,Si0…
GO:0008443	phosphofructokinase activity	3 of 954 in the list	17 of 13792 in the genome	1	Si009995m.g,Si009430m.g,Si029223m.g
GO:0015103	inorganic anion transmembrane transporter activity	3 of 954 in the list	17 of 13792 in the genome	1	Si000727m.g,Si021178m.g,Si034588m.g
GO:0016645	oxidoreductase activity, acting on the CH-NH group of donors	4 of 954 in the list	27 of 13792 in the genome	1	Si000960m.g,Si035175m.g,Si037579m.g,Si001019m.g
GO:0005342	organic acid transmembrane transporter activity	5 of 954 in the list	38 of 13792 in the genome	1	Si035362m.g,Si024807m.g,Si007601m.g,Si000719m.g,Si029455m.g
GO:0015662	ATPase activity, coupled to transmembrane movement of ions, phosphorylative mechanism	3 of 954 in the list	18 of 13792 in the genome	1	Si034107m.g,Si009257m.g,Si009256m.g
GO:0030247	polysaccharide binding	3 of 954 in the list	18 of 13792 in the genome	1	Si020916m.g,Si010827m.g,Si010959m.g
GO:0004738	pyruvate dehydrogenase activity	2 of 954 in the list	9 of 13792 in the genome	1	Si008790m.g,Si007586m.g
GO:0016703	oxidoreductase activity, acting on single donors with incorporation of molecular oxygen, incorporation of one atom of oxygen (internal monooxygenases or internal mixed function oxidases)	2 of 954 in the list	9 of 13792 in the genome	1	Si035470m.g,Si013531m.g
GO:0001871	pattern binding	3 of 954 in the list	19 of 13792 in the genome	1	Si020916m.g,Si010827m.g,Si010959m.g
GO:0016717	oxidoreductase activity, acting on paired donors, with oxidation of a pair of donors resulting in the reduction of molecular oxygen to two molecules of water	2 of 954 in the list	10 of 13792 in the genome	1	Si020063m.g,Si001818m.g
GO:0046912	transferase activity, transferring acyl groups, acyl groups converted into alkyl on transfer	2 of 954 in the list	10 of 13792 in the genome	1	Si026107m.g,Si009603m.g
GO:0046915	transition metal ion transmembrane transporter activity	2 of 954 in the list	10 of 13792 in the genome	1	Si009257m.g,Si009256m.g
GO:0022857	transmembrane transporter activity	54 of 954 in the list	679 of 13792 in the genome	1	Si001176m.g,Si001363m.g,Si004326m.g,Si001608m.g,Si005805m.g,Si005685m.g,Si034300m.g,Si029455m.g,Si016123m.g,Si035216m.g,Si009256m.g,Si009189m.g,Si035362m.g,Si034107m.g,Si035166m.g,Si013073m.g,Si021178m.g,Si013873m.g,Si000074m.g,Si009173m.g,Si038708m.g,Si034588m.g,Si010411m.g,Si038814m.g,Si035211m.g,Si000037m.g,Si013652m.g,Si004276m.g,Si000077m.g,Si028509m.g,Si034590m.g,Si000996m.g,Si006705m.g,Si0…
GO:0016758	transferase activity, transferring hexosyl groups	19 of 954 in the list	215 of 13792 in the genome	1	Si038925m.g,Si017966m.g,Si010719m.g,Si013243m.g,Si025961m.g,Si029000m.g,Si006103m.g,Si029154m.g,Si026959m.g,Si006999m.g,Si008742m.g,Si035467m.g,Si017055m.g,Si000238m.g,Si035385m.g,Si007978m.g,Si010796m.g,Si029404m.g,Si004108m.g
GO:0030246	carbohydrate binding	9 of 954 in the list	91 of 13792 in the genome	1	Si010827m.g,Si026967m.g,Si000332m.g,Si010959m.g,Si000261m.g,Si032750m.g,Si020916m.g,Si014780m.g,Si026965m.g
GO:0031406	carboxylic acid binding	6 of 954 in the list	55 of 13792 in the genome	1	Si029941m.g,Si017161m.g,Si016766m.g,Si029452m.g,Si035343m.g,Si024868m.g
GO:0015291	secondary active transmembrane transporter activity	14 of 954 in the list	154 of 13792 in the genome	1	Si001176m.g,Si013073m.g,Si011707m.g,Si013652m.g,Si007601m.g,Si008326m.g,Si014858m.g,Si035216m.g,Si034589m.g,Si010271m.g,Si014865m.g,Si009730m.g,Si034588m.g,Si035219m.g
GO:0016682	oxidoreductase activity, acting on diphenols and related substances as donors, oxygen as acceptor	4 of 954 in the list	33 of 13792 in the genome	1	Si000854m.g,Si021601m.g,Si032784m.g,Si034916m.g
GO:0019200	carbohydrate kinase activity	3 of 954 in the list	22 of 13792 in the genome	1	Si009995m.g,Si009430m.g,Si029223m.g
GO:0016872	intramolecular lyase activity	2 of 954 in the list	12 of 13792 in the genome	1	Si038735m.g,Si034590m.g
GO:0016679	oxidoreductase activity, acting on diphenols and related substances as donors	4 of 954 in the list	34 of 13792 in the genome	1	Si000854m.g,Si021601m.g,Si032784m.g,Si034916m.g
GO:0016747	transferase activity, transferring acyl groups other than amino-acyl groups	17 of 954 in the list	198 of 13792 in the genome	1	Si030083m.g,Si035992m.g,Si004010m.g,Si017170m.g,Si040233m.g,Si040239m.g,Si002070m.g,Si007911m.g,Si036871m.g,Si008662m.g,Si034892m.g,Si026463m.g,Si010043m.g,Si026446m.g,Si019651m.g,Si034795m.g,Si009992m.g
GO:0051540	metal cluster binding	9 of 954 in the list	95 of 13792 in the genome	1	Si033946m.g,Si006556m.g,Si036381m.g,Si020943m.g,Si022410m.g,Si016715m.g,Si034631m.g,Si035470m.g,Si020825m.g
GO:0016903	oxidoreductase activity, acting on the aldehyde or oxo group of donors	6 of 954 in the list	59 of 13792 in the genome	1	Si008790m.g,Si033946m.g,Si007586m.g,Si026483m.g,Si016807m.g,Si030403m.g
GO:0022804	active transmembrane transporter activity	30 of 954 in the list	376 of 13792 in the genome	1	Si001176m.g,Si001363m.g,Si000037m.g,Si013652m.g,Si000077m.g,Si001608m.g,Si034590m.g,Si005685m.g,Si000996m.g,Si016123m.g,Si035216m.g,Si014865m.g,Si009730m.g,Si009257m.g,Si035219m.g,Si009256m.g,Si009189m.g,Si034107m.g,Si024807m.g,Si011707m.g,Si013073m.g,Si007601m.g,Si000074m.g,Si009173m.g,Si008326m.g,Si014858m.g,Si034589m.g,Si010271m.g,Si034588m.g,Si000719m.g
GO:0016407	acetyltransferase activity	5 of 954 in the list	48 of 13792 in the genome	1	Si035992m.g,Si002070m.g,Si007911m.g,Si036871m.g,Si034795m.g
GO:0008080	N-acetyltransferase activity	3 of 954 in the list	26 of 13792 in the genome	1	Si002070m.g,Si007911m.g,Si034795m.g
GO:0008422	beta-glucosidase activity	2 of 954 in the list	15 of 13792 in the genome	1	Si012113m.g,Si004560m.g
GO:0005215	transporter activity	59 of 954 in the list	797 of 13792 in the genome	1	Si001176m.g,Si001363m.g,Si004326m.g,Si001608m.g,Si005805m.g,Si039791m.g,Si005685m.g,Si034300m.g,Si029455m.g,Si016123m.g,Si035216m.g,Si009256m.g,Si009189m.g,Si035362m.g,Si034107m.g,Si035166m.g,Si013073m.g,Si021178m.g,Si013873m.g,Si012289m.g,Si000074m.g,Si009173m.g,Si028359m.g,Si014665m.g,Si038708m.g,Si034588m.g,Si010411m.g,Si038814m.g,Si035211m.g,Si000037m.g,Si013652m.g,Si004276m.g,Si000077m.g,Si0…
GO:0035251	UDP-glucosyltransferase activity	4 of 954 in the list	41 of 13792 in the genome	1	Si029154m.g,Si000238m.g,Si013243m.g,Si006103m.g
GO:0008378	galactosyltransferase activity	3 of 954 in the list	29 of 13792 in the genome	1	Si035467m.g,Si025961m.g,Si029000m.g
GO:0003677	DNA binding	31 of 954 in the list	410 of 13792 in the genome	1	Si001109m.g,Si016791m.g,Si006889m.g,Si030896m.g,Si013937m.g,Si039193m.g,Si014231m.g,Si034218m.g,Si028710m.g,Si018237m.g,Si010177m.g,Si025315m.g,Si026670m.g,Si000491m.g,Si040272m.g,Si017443m.g,Si030985m.g,Si030395m.g,Si014419m.g,Si022106m.g,Si031238m.g,Si004874m.g,Si007421m.g,Si023194m.g,Si022771m.g,Si008820m.g,Si005025m.g,Si023562m.g,Si002893m.g,Si022220m.g,Si019736m.g
GO:0004468	lysine N-acetyltransferase activity	2 of 954 in the list	17 of 13792 in the genome	1	Si002070m.g,Si007911m.g
GO:0016405	CoA-ligase activity	2 of 954 in the list	17 of 13792 in the genome	1	Si013502m.g,Si013531m.g
GO:0016410	N-acyltransferase activity	3 of 954 in the list	30 of 13792 in the genome	1	Si002070m.g,Si007911m.g,Si034795m.g
GO:0016702	oxidoreductase activity, acting on single donors with incorporation of molecular oxygen, incorporation of two atoms of oxygen	3 of 954 in the list	30 of 13792 in the genome	1	Si030953m.g,Si034175m.g,Si005855m.g
GO:0051213	dioxygenase activity	3 of 954 in the list	30 of 13792 in the genome	1	Si030953m.g,Si034175m.g,Si005855m.g
GO:0016836	hydro-lyase activity	6 of 954 in the list	70 of 13792 in the genome	1	Si018190m.g,Si002323m.g,Si014238m.g,Si002923m.g,Si008492m.g,Si014124m.g
GO:0016782	transferase activity, transferring sulfur-containing groups	3 of 954 in the list	31 of 13792 in the genome	1	Si022410m.g,Si002278m.g,Si002172m.g
GO:0004812	aminoacyl-tRNA ligase activity	5 of 954 in the list	59 of 13792 in the genome	1	Si032590m.g,Si034103m.g,Si035693m.g,Si015090m.g,Si021163m.g
GO:0051536	iron-sulfur cluster binding	5 of 954 in the list	61 of 13792 in the genome	1	Si033946m.g,Si006556m.g,Si022410m.g,Si035470m.g,Si020825m.g
GO:0005543	phospholipid binding	4 of 954 in the list	48 of 13792 in the genome	1	Si011706m.g,Si028168m.g,Si007366m.g,Si002658m.g
GO:0015171	amino acid transmembrane transporter activity	2 of 954 in the list	21 of 13792 in the genome	1	Si024807m.g,Si000719m.g
GO:0070011	peptidase activity, acting on L-amino acid peptides	31 of 954 in the list	432 of 13792 in the genome	1	Si021947m.g,Si036381m.g,Si021942m.g,Si009438m.g,Si006219m.g,Si010103m.g,Si019109m.g,Si022523m.g,Si001225m.g,Si016375m.g,Si011693m.g,Si036402m.g,Si016879m.g,Si001640m.g,Si008823m.g,Si034356m.g,Si039148m.g,Si026599m.g,Si010022m.g,Si034912m.g,Si017016m.g,Si006384m.g,Si008316m.g,Si011167m.g,Si011722m.g,Si026650m.g,Si001903m.g,Si028992m.g,Si011730m.g,Si021287m.g,Si006648m.g
GO:0046873	metal ion transmembrane transporter activity	5 of 954 in the list	63 of 13792 in the genome	1	Si006705m.g,Si034309m.g,Si009257m.g,Si009256m.g,Si034300m.g
GO:0016298	lipase activity	3 of 954 in the list	36 of 13792 in the genome	1	Si026282m.g,Si035206m.g,Si028941m.g
GO:0016620	oxidoreductase activity, acting on the aldehyde or oxo group of donors, NAD or NADP as acceptor	3 of 954 in the list	36 of 13792 in the genome	1	Si026483m.g,Si016807m.g,Si030403m.g
GO:0008081	phosphoric diester hydrolase activity	2 of 954 in the list	23 of 13792 in the genome	1	Si036072m.g,Si035206m.g
GO:0016875	ligase activity, forming carbon-oxygen bonds	5 of 954 in the list	67 of 13792 in the genome	1	Si032590m.g,Si034103m.g,Si035693m.g,Si015090m.g,Si021163m.g
GO:0016876	ligase activity, forming aminoacyl-tRNA and related compounds	5 of 954 in the list	67 of 13792 in the genome	1	Si032590m.g,Si034103m.g,Si035693m.g,Si015090m.g,Si021163m.g
GO:0004713	protein tyrosine kinase activity	2 of 954 in the list	24 of 13792 in the genome	1	Si035833m.g,Si006561m.g
GO:0016877	ligase activity, forming carbon-sulfur bonds	2 of 954 in the list	24 of 13792 in the genome	1	Si013502m.g,Si013531m.g
GO:0070566	adenylyltransferase activity	2 of 954 in the list	24 of 13792 in the genome	1	Si001040m.g,Si029545m.g
GO:0016835	carbon-oxygen lyase activity	7 of 954 in the list	99 of 13792 in the genome	1	Si018190m.g,Si002323m.g,Si014238m.g,Si002923m.g,Si038168m.g,Si008492m.g,Si014124m.g
GO:0008233	peptidase activity	33 of 954 in the list	480 of 13792 in the genome	1	Si021947m.g,Si009438m.g,Si010103m.g,Si036402m.g,Si016879m.g,Si008823m.g,Si039148m.g,Si026599m.g,Si010022m.g,Si017016m.g,Si006384m.g,Si008316m.g,Si011167m.g,Si011722m.g,Si021287m.g,Si006648m.g,Si036381m.g,Si021942m.g,Si006219m.g,Si022523m.g,Si019109m.g,Si001225m.g,Si011693m.g,Si016375m.g,Si001640m.g,Si038707m.g,Si000445m.g,Si034356m.g,Si034912m.g,Si026650m.g,Si001903m.g,Si011730m.g,Si028992m.g
GO:0004721	phosphoprotein phosphatase activity	7 of 954 in the list	100 of 13792 in the genome	1	Si006767m.g,Si000271m.g,Si001263m.g,Si007044m.g,Si001834m.g,Si036123m.g,Si017437m.g
GO:0022836	gated channel activity	2 of 954 in the list	26 of 13792 in the genome	1	Si038708m.g,Si005805m.g
GO:0008509	anion transmembrane transporter activity	3 of 954 in the list	44 of 13792 in the genome	1	Si000727m.g,Si021178m.g,Si034588m.g
GO:0016846	carbon-sulfur lyase activity	2 of 954 in the list	29 of 13792 in the genome	1	Si040281m.g,Si035457m.g
GO:0004175	endopeptidase activity	17 of 954 in the list	257 of 13792 in the genome	1	Si036381m.g,Si021942m.g,Si009438m.g,Si010103m.g,Si022523m.g,Si001225m.g,Si016375m.g,Si011693m.g,Si036402m.g,Si001640m.g,Si008823m.g,Si039148m.g,Si017016m.g,Si006384m.g,Si021287m.g,Si011730m.g,Si006648m.g
GO:0016772	transferase activity, transferring phosphorus-containing groups	119 of 954 in the list	1756 of 13792 in the genome	1	Si028810m.g,Si034593m.g,Si027542m.g,Si029394m.g,Si000576m.g,Si034427m.g,Si016441m.g,Si028133m.g,Si013899m.g,Si000406m.g,Si024166m.g,Si008380m.g,Si025844m.g,Si038583m.g,Si016626m.g,Si029223m.g,Si013330m.g,Si019844m.g,Si021370m.g,Si000271m.g,Si008780m.g,Si029197m.g,Si034070m.g,Si008567m.g,Si009531m.g,Si029138m.g,Si026201m.g,Si021334m.g,Si029861m.g,Si001420m.g,Si017349m.g,Si012054m.g,Si024868m.g,Si0…
GO:0015399	primary active transmembrane transporter activity	11 of 954 in the list	169 of 13792 in the genome	1	Si034107m.g,Si000037m.g,Si000077m.g,Si034590m.g,Si005685m.g,Si009173m.g,Si000074m.g,Si016123m.g,Si009257m.g,Si009256m.g,Si009189m.g
GO:0015405	P-P-bond-hydrolysis-driven transmembrane transporter activity	11 of 954 in the list	169 of 13792 in the genome	1	Si034107m.g,Si000037m.g,Si000077m.g,Si034590m.g,Si005685m.g,Si009173m.g,Si000074m.g,Si016123m.g,Si009257m.g,Si009256m.g,Si009189m.g
GO:0005275	amine transmembrane transporter activity	3 of 954 in the list	47 of 13792 in the genome	1	Si000996m.g,Si024807m.g,Si000719m.g
GO:0016840	carbon-nitrogen lyase activity	3 of 954 in the list	47 of 13792 in the genome	1	Si016467m.g,Si038168m.g,Si016504m.g
GO:0015926	glucosidase activity	2 of 954 in the list	31 of 13792 in the genome	1	Si012113m.g,Si004560m.g
GO:0016811	hydrolase activity, acting on carbon-nitrogen (but not peptide) bonds, in linear amides	2 of 954 in the list	32 of 13792 in the genome	1	Si026750m.g,Si010561m.g
GO:0016655	oxidoreductase activity, acting on NADH or NADPH, quinone or similar compound as acceptor	3 of 954 in the list	49 of 13792 in the genome	1	Si020781m.g,Si037579m.g,Si020825m.g
GO:0016763	transferase activity, transferring pentosyl groups	2 of 954 in the list	33 of 13792 in the genome	1	Si017005m.g,Si012801m.g
GO:0016829	lyase activity	20 of 954 in the list	313 of 13792 in the genome	1	Si040281m.g,Si018190m.g,Si016467m.g,Si034777m.g,Si014124m.g,Si006745m.g,Si002323m.g,Si030121m.g,Si035457m.g,Si038168m.g,Si008492m.g,Si029964m.g,Si021763m.g,Si002923m.g,Si021510m.g,Si016504m.g,Si014238m.g,Si003999m.g,Si018338m.g,Si013647m.g
GO:0016628	oxidoreductase activity, acting on the CH-CH group of donors, NAD or NADP as acceptor	7 of 954 in the list	114 of 13792 in the genome	1	Si006371m.g,Si006652m.g,Si035219m.g,Si005685m.g,Si000619m.g,Si001933m.g,Si006684m.g
GO:0048037	cofactor binding	16 of 954 in the list	254 of 13792 in the genome	1	Si026602m.g,Si040281m.g,Si012110m.g,Si021883m.g,Si005186m.g,Si020781m.g,Si017734m.g,Si006732m.g,Si029899m.g,Si003999m.g,Si006774m.g,Si006847m.g,Si035457m.g,Si013647m.g,Si030403m.g,Si020825m.g
GO:0004620	phospholipase activity	2 of 954 in the list	34 of 13792 in the genome	1	Si035206m.g,Si028941m.g
GO:0016810	hydrolase activity, acting on carbon-nitrogen (but not peptide) bonds	4 of 954 in the list	69 of 13792 in the genome	1	Si021817m.g,Si006219m.g,Si026750m.g,Si010561m.g
GO:0008289	lipid binding	4 of 954 in the list	70 of 13792 in the genome	1	Si011706m.g,Si028168m.g,Si007366m.g,Si002658m.g
GO:0050136	NADH dehydrogenase (quinone) activity	2 of 954 in the list	37 of 13792 in the genome	1	Si020781m.g,Si020825m.g
GO:0003954	NADH dehydrogenase activity	2 of 954 in the list	39 of 13792 in the genome	1	Si020781m.g,Si020825m.g
GO:0046527	glucosyltransferase activity	4 of 954 in the list	76 of 13792 in the genome	1	Si029154m.g,Si000238m.g,Si013243m.g,Si006103m.g
GO:0008415	acyltransferase activity	7 of 954 in the list	127 of 13792 in the genome	1	Si035992m.g,Si002070m.g,Si007911m.g,Si004010m.g,Si034892m.g,Si036871m.g,Si034795m.g
GO:0016627	oxidoreductase activity, acting on the CH-CH group of donors	8 of 954 in the list	146 of 13792 in the genome	1	Si010610m.g,Si005685m.g,Si000619m.g,Si001933m.g,Si006371m.g,Si006652m.g,Si035219m.g,Si006684m.g
GO:0022890	inorganic cation transmembrane transporter activity	5 of 954 in the list	96 of 13792 in the genome	1	Si021642m.g,Si009257m.g,Si010411m.g,Si009256m.g,Si013873m.g
GO:0016831	carboxy-lyase activity	3 of 954 in the list	61 of 13792 in the genome	1	Si030121m.g,Si021510m.g,Si029964m.g
GO:0005216	ion channel activity	3 of 954 in the list	62 of 13792 in the genome	1	Si038708m.g,Si021178m.g,Si005805m.g
GO:0015267	channel activity	3 of 954 in the list	62 of 13792 in the genome	1	Si038708m.g,Si021178m.g,Si005805m.g
GO:0022803	passive transmembrane transporter activity	3 of 954 in the list	62 of 13792 in the genome	1	Si038708m.g,Si021178m.g,Si005805m.g
GO:0022838	substrate-specific channel activity	3 of 954 in the list	62 of 13792 in the genome	1	Si038708m.g,Si021178m.g,Si005805m.g
GO:0016830	carbon-carbon lyase activity	6 of 954 in the list	115 of 13792 in the genome	1	Si006745m.g,Si030121m.g,Si021510m.g,Si034777m.g,Si013647m.g,Si029964m.g
GO:0016651	oxidoreductase activity, acting on NADH or NADPH	4 of 954 in the list	84 of 13792 in the genome	1	Si031096m.g,Si020781m.g,Si037579m.g,Si020825m.g
GO:0008238	exopeptidase activity	4 of 954 in the list	87 of 13792 in the genome	1	Si021947m.g,Si010022m.g,Si034912m.g,Si016879m.g
GO:0005488	binding	611 of 954 in the list	9049 of 13792 in the genome	1	Si040281m.g,Si006767m.g,Si027542m.g,Si036965m.g,Si037269m.g,Si036858m.g,Si031077m.g,Si016715m.g,Si021171m.g,Si002865m.g,Si026191m.g,Si012312m.g,Si021601m.g,Si006013m.g,Si034631m.g,Si037579m.g,Si001420m.g,Si013283m.g,Si033946m.g,Si035128m.g,Si004924m.g,Si013146m.g,Si007179m.g,Si020732m.g,Si016282m.g,Si010116m.g,Si036774m.g,Si022874m.g,Si004997m.g,Si002070m.g,Si035935m.g,Si006847m.g,Si009256m.g,Si0…
GO:0000166	nucleotide binding	187 of 954 in the list	2892 of 13792 in the genome	1	Si028810m.g,Si027542m.g,Si016441m.g,Si013224m.g,Si028133m.g,Si000406m.g,Si021171m.g,Si016626m.g,Si040869m.g,Si009189m.g,Si013330m.g,Si034070m.g,Si008567m.g,Si009531m.g,Si026071m.g,Si001420m.g,Si013283m.g,Si006684m.g,Si033946m.g,Si000037m.g,Si035693m.g,Si035833m.g,Si029452m.g,Si004924m.g,Si034590m.g,Si025965m.g,Si033133m.g,Si028799m.g,Si006652m.g,Si000334m.g,Si029098m.g,Si006561m.g,Si016349m.g,Si0…
GO:0004180	carboxypeptidase activity	2 of 954 in the list	51 of 13792 in the genome	1	Si021947m.g,Si010022m.g
GO:0008092	cytoskeletal protein binding	3 of 954 in the list	71 of 13792 in the genome	1	Si032289m.g,Si009298m.g,Si019388m.g
GO:0016614	oxidoreductase activity, acting on CH-OH group of donors	8 of 954 in the list	164 of 13792 in the genome	1	Si005186m.g,Si026504m.g,Si000808m.g,Si019533m.g,Si010449m.g,Si039781m.g,Si026483m.g,Si013471m.g
GO:0016791	phosphatase activity	12 of 954 in the list	236 of 13792 in the genome	1	Si006767m.g,Si000271m.g,Si001263m.g,Si000238m.g,Si007044m.g,Si013243m.g,Si001834m.g,Si006695m.g,Si036123m.g,Si017437m.g,Si029154m.g,Si022858m.g
GO:0008194	UDP-glycosyltransferase activity	6 of 954 in the list	132 of 13792 in the genome	1	Si029154m.g,Si000238m.g,Si004108m.g,Si013243m.g,Si035467m.g,Si006103m.g
GO:0042578	phosphoric ester hydrolase activity	14 of 954 in the list	275 of 13792 in the genome	1	Si006767m.g,Si000271m.g,Si001263m.g,Si000238m.g,Si007044m.g,Si013243m.g,Si001834m.g,Si036072m.g,Si006695m.g,Si036123m.g,Si017437m.g,Si029154m.g,Si022858m.g,Si035206m.g
GO:0008757	S-adenosylmethionine-dependent methyltransferase activity	2 of 954 in the list	60 of 13792 in the genome	1	Si017429m.g,Si039047m.g
GO:0022891	substrate-specific transmembrane transporter activity	25 of 954 in the list	471 of 13792 in the genome	1	Si000037m.g,Si004276m.g,Si005805m.g,Si034300m.g,Si029455m.g,Si000996m.g,Si006705m.g,Si034309m.g,Si009257m.g,Si009256m.g,Si016870m.g,Si035362m.g,Si034107m.g,Si024807m.g,Si035975m.g,Si016889m.g,Si021642m.g,Si000727m.g,Si007601m.g,Si021178m.g,Si013873m.g,Si038708m.g,Si034588m.g,Si010411m.g,Si000719m.g
GO:0003676	nucleic acid binding	105 of 954 in the list	1732 of 13792 in the genome	1	Si016955m.g,Si024486m.g,Si006767m.g,Si036965m.g,Si013937m.g,Si039193m.g,Si037269m.g,Si014231m.g,Si000906m.g,Si009558m.g,Si018237m.g,Si002323m.g,Si031077m.g,Si026670m.g,Si017865m.g,Si017443m.g,Si013994m.g,Si026734m.g,Si022723m.g,Si035787m.g,Si031238m.g,Si010384m.g,Si023194m.g,Si006013m.g,Si012660m.g,Si002537m.g,Si016791m.g,Si006889m.g,Si004558m.g,Si004924m.g,Si032028m.g,Si026524m.g,Si030741m.g,Si0…
GO:0042625	ATPase activity, coupled to transmembrane movement of ions	3 of 954 in the list	86 of 13792 in the genome	1	Si034107m.g,Si009257m.g,Si009256m.g
GO:0016820	hydrolase activity, acting on acid anhydrides, catalyzing transmembrane movement of substances	4 of 954 in the list	112 of 13792 in the genome	1	Si034107m.g,Si000037m.g,Si009257m.g,Si009256m.g
GO:0042626	ATPase activity, coupled to transmembrane movement of substances	4 of 954 in the list	112 of 13792 in the genome	1	Si034107m.g,Si000037m.g,Si009257m.g,Si009256m.g
GO:0043492	ATPase activity, coupled to movement of substances	4 of 954 in the list	112 of 13792 in the genome	1	Si034107m.g,Si000037m.g,Si009257m.g,Si009256m.g
GO:0030528	transcription regulator activity	4 of 954 in the list	114 of 13792 in the genome	1	Si022723m.g,Si031273m.g,Si015546m.g,Si010384m.g
GO:0016616	oxidoreductase activity, acting on the CH-OH group of donors, NAD or NADP as acceptor	4 of 954 in the list	116 of 13792 in the genome	1	Si005186m.g,Si010449m.g,Si039781m.g,Si026504m.g
GO:0060089	molecular transducer activity	14 of 954 in the list	304 of 13792 in the genome	1	Si029202m.g,Si002865m.g,Si015282m.g,Si023590m.g,Si005805m.g,Si009485m.g,Si006013m.g,Si029138m.g,Si013899m.g,Si029319m.g,Si003230m.g,Si029126m.g,Si019926m.g,Si019844m.g
GO:0034062	RNA polymerase activity	2 of 954 in the list	76 of 13792 in the genome	1	Si000706m.g,Si011385m.g
GO:0015075	ion transmembrane transporter activity	16 of 954 in the list	352 of 13792 in the genome	1	Si034107m.g,Si035975m.g,Si000727m.g,Si021642m.g,Si021178m.g,Si005805m.g,Si013873m.g,Si034300m.g,Si038708m.g,Si006705m.g,Si034309m.g,Si009257m.g,Si034588m.g,Si010411m.g,Si009256m.g,Si016870m.g
GO:0016853	isomerase activity	9 of 954 in the list	225 of 13792 in the genome	1	Si034218m.g,Si019729m.g,Si017395m.g,Si034590m.g,Si006468m.g,Si001444m.g,Si008629m.g,Si002223m.g,Si038735m.g
GO:0022892	substrate-specific transporter activity	27 of 954 in the list	556 of 13792 in the genome	1	Si000037m.g,Si004276m.g,Si005805m.g,Si034300m.g,Si029455m.g,Si000996m.g,Si006705m.g,Si034309m.g,Si020036m.g,Si009257m.g,Si009256m.g,Si016870m.g,Si035362m.g,Si034107m.g,Si024807m.g,Si035975m.g,Si016889m.g,Si007601m.g,Si021642m.g,Si000727m.g,Si021178m.g,Si013873m.g,Si014665m.g,Si038708m.g,Si034588m.g,Si010411m.g,Si000719m.g
GO:0030554	adenyl nucleotide binding	125 of 954 in the list	2133 of 13792 in the genome	1	Si034593m.g,Si000576m.g,Si016441m.g,Si013224m.g,Si013899m.g,Si025947m.g,Si029223m.g,Si009189m.g,Si019844m.g,Si034107m.g,Si021370m.g,Si034190m.g,Si029197m.g,Si034070m.g,Si001019m.g,Si029138m.g,Si001772m.g,Si021334m.g,Si029861m.g,Si001420m.g,Si013283m.g,Si017349m.g,Si012054m.g,Si024868m.g,Si033946m.g,Si000037m.g,Si035693m.g,Si035833m.g,Si000196m.g,Si000077m.g,Si029452m.g,Si004924m.g,Si015090m.g,Si0…
GO:0001883	purine nucleoside binding	125 of 954 in the list	2135 of 13792 in the genome	1	Si034593m.g,Si000576m.g,Si016441m.g,Si013224m.g,Si013899m.g,Si025947m.g,Si029223m.g,Si009189m.g,Si019844m.g,Si034107m.g,Si021370m.g,Si034190m.g,Si029197m.g,Si034070m.g,Si001019m.g,Si029138m.g,Si001772m.g,Si021334m.g,Si029861m.g,Si001420m.g,Si013283m.g,Si017349m.g,Si012054m.g,Si024868m.g,Si033946m.g,Si000037m.g,Si035693m.g,Si035833m.g,Si000196m.g,Si000077m.g,Si029452m.g,Si004924m.g,Si015090m.g,Si0…
GO:0008168	methyltransferase activity	5 of 954 in the list	156 of 13792 in the genome	1	Si013977m.g,Si017429m.g,Si017577m.g,Si039047m.g,Si001844m.g
GO:0016874	ligase activity	14 of 954 in the list	333 of 13792 in the genome	1	Si017528m.g,Si012391m.g,Si034103m.g,Si035693m.g,Si036795m.g,Si015090m.g,Si021163m.g,Si016441m.g,Si032590m.g,Si017628m.g,Si021521m.g,Si001772m.g,Si013502m.g,Si013531m.g
GO:0001882	nucleoside binding	125 of 954 in the list	2144 of 13792 in the genome	1	Si034593m.g,Si000576m.g,Si016441m.g,Si013224m.g,Si013899m.g,Si025947m.g,Si029223m.g,Si009189m.g,Si019844m.g,Si034107m.g,Si021370m.g,Si034190m.g,Si029197m.g,Si034070m.g,Si001019m.g,Si029138m.g,Si001772m.g,Si021334m.g,Si029861m.g,Si001420m.g,Si013283m.g,Si017349m.g,Si012054m.g,Si024868m.g,Si033946m.g,Si000037m.g,Si035693m.g,Si035833m.g,Si000196m.g,Si000077m.g,Si029452m.g,Si004924m.g,Si015090m.g,Si0…
GO:0004871	signal transducer activity	10 of 954 in the list	263 of 13792 in the genome	1	Si029202m.g,Si002865m.g,Si015282m.g,Si005805m.g,Si009485m.g,Si006013m.g,Si013899m.g,Si029138m.g,Si019926m.g,Si019844m.g
GO:0016879	ligase activity, forming carbon-nitrogen bonds	7 of 954 in the list	211 of 13792 in the genome	1	Si017528m.g,Si012391m.g,Si017628m.g,Si021521m.g,Si036795m.g,Si001772m.g,Si016441m.g
GO:0032559	adenyl ribonucleotide binding	114 of 954 in the list	2002 of 13792 in the genome	1	Si034593m.g,Si000576m.g,Si016441m.g,Si013899m.g,Si025947m.g,Si029223m.g,Si009189m.g,Si019844m.g,Si034107m.g,Si021370m.g,Si034190m.g,Si029197m.g,Si034070m.g,Si029138m.g,Si001772m.g,Si021334m.g,Si029861m.g,Si001420m.g,Si013283m.g,Si017349m.g,Si012054m.g,Si024868m.g,Si000037m.g,Si035693m.g,Si035833m.g,Si000196m.g,Si000077m.g,Si029452m.g,Si004924m.g,Si015090m.g,Si027629m.g,Si034590m.g,Si025965m.g,Si0…
GO:0008324	cation transmembrane transporter activity	8 of 954 in the list	240 of 13792 in the genome	1	Si006705m.g,Si034309m.g,Si021642m.g,Si009257m.g,Si010411m.g,Si009256m.g,Si013873m.g,Si034300m.g
GO:0016881	acid-amino acid ligase activity	4 of 954 in the list	153 of 13792 in the genome	1	Si012391m.g,Si036795m.g,Si001772m.g,Si016441m.g
GO:0008135	translation factor activity, nucleic acid binding	3 of 954 in the list	129 of 13792 in the genome	1	Si002537m.g,Si030042m.g,Si033272m.g
GO:0003723	RNA binding	9 of 954 in the list	265 of 13792 in the genome	1	Si002537m.g,Si033272m.g,Si040074m.g,Si020858m.g,Si022771m.g,Si032590m.g,Si030042m.g,Si002323m.g,Si008492m.g
GO:0005515	protein binding	31 of 954 in the list	677 of 13792 in the genome	1	Si040281m.g,Si011408m.g,Si021377m.g,Si032028m.g,Si011305m.g,Si032289m.g,Si013977m.g,Si009558m.g,Si016375m.g,Si010177m.g,Si036858m.g,Si002070m.g,Si007911m.g,Si017577m.g,Si025936m.g,Si013962m.g,Si039276m.g,Si021866m.g,Si021826m.g,Si022106m.g,Si019388m.g,Si031238m.g,Si002658m.g,Si036949m.g,Si009298m.g,Si014665m.g,Si034525m.g,Si006976m.g,Si011730m.g,Si010375m.g,Si013283m.g
GO:0016741	transferase activity, transferring one-carbon groups	8 of 954 in the list	252 of 13792 in the genome	1	Si017429m.g,Si001844m.g,Si015418m.g,Si013977m.g,Si002170m.g,Si035953m.g,Si017577m.g,Si039047m.g
GO:0016779	nucleotidyltransferase activity	4 of 954 in the list	163 of 13792 in the genome	1	Si001040m.g,Si029545m.g,Si000706m.g,Si011385m.g
GO:0019787	small conjugating protein ligase activity	2 of 954 in the list	112 of 13792 in the genome	1	Si036795m.g,Si016441m.g
GO:0004674	protein serine/threonine kinase activity	4 of 954 in the list	166 of 13792 in the genome	1	Si013899m.g,Si034847m.g,Si013722m.g,Si001420m.g
GO:0004091	carboxylesterase activity	2 of 954 in the list	126 of 13792 in the genome	1	Si035149m.g,Si019627m.g
GO:0017076	purine nucleotide binding	129 of 954 in the list	2351 of 13792 in the genome	1	Si016441m.g,Si013224m.g,Si021171m.g,Si009189m.g,Si034070m.g,Si001420m.g,Si013283m.g,Si033946m.g,Si000037m.g,Si035693m.g,Si035833m.g,Si029452m.g,Si004924m.g,Si034590m.g,Si025965m.g,Si033133m.g,Si028799m.g,Si000334m.g,Si029098m.g,Si006561m.g,Si029489m.g,Si000143m.g,Si030042m.g,Si034847m.g,Si013722m.g,Si013471m.g,Si010116m.g,Si026636m.g,Si000332m.g,Si005685m.g,Si021521m.g,Si035178m.g,Si009256m.g,Si0…
GO:0017111	nucleoside-triphosphatase activity	27 of 954 in the list	652 of 13792 in the genome	1	Si000037m.g,Si016034m.g,Si000077m.g,Si034590m.g,Si005685m.g,Si015645m.g,Si016123m.g,Si021171m.g,Si009257m.g,Si000491m.g,Si029020m.g,Si009256m.g,Si000334m.g,Si009189m.g,Si002490m.g,Si034107m.g,Si040245m.g,Si029098m.g,Si034041m.g,Si000074m.g,Si022771m.g,Si009173m.g,Si030042m.g,Si010349m.g,Si000046m.g,Si010663m.g,Si015555m.g
GO:0016787	hydrolase activity	147 of 954 in the list	2640 of 13792 in the genome	1	Si021947m.g,Si006767m.g,Si008118m.g,Si021671m.g,Si009438m.g,Si010103m.g,Si036123m.g,Si039737m.g,Si021171m.g,Si004560m.g,Si009189m.g,Si026965m.g,Si000238m.g,Si007044m.g,Si034070m.g,Si026520m.g,Si011722m.g,Si021901m.g,Si034631m.g,Si006648m.g,Si030111m.g,Si000037m.g,Si021942m.g,Si034590m.g,Si001225m.g,Si001862m.g,Si021744m.g,Si022243m.g,Si000334m.g,Si040245m.g,Si013775m.g,Si029098m.g,Si010796m.g,Si0…
GO:0016817	hydrolase activity, acting on acid anhydrides	33 of 954 in the list	770 of 13792 in the genome	1	Si005685m.g,Si024773m.g,Si015645m.g,Si016123m.g,Si021171m.g,Si009256m.g,Si017511m.g,Si009189m.g,Si035304m.g,Si002490m.g,Si034107m.g,Si000074m.g,Si009173m.g,Si009282m.g,Si010349m.g,Si034631m.g,Si010663m.g,Si016034m.g,Si000037m.g,Si000077m.g,Si034590m.g,Si016236m.g,Si000491m.g,Si009257m.g,Si029020m.g,Si000334m.g,Si040245m.g,Si029098m.g,Si034041m.g,Si022771m.g,Si030042m.g,Si015555m.g,Si000046m.g
GO:0016462	pyrophosphatase activity	32 of 954 in the list	755 of 13792 in the genome	1	Si005685m.g,Si024773m.g,Si015645m.g,Si016123m.g,Si021171m.g,Si009256m.g,Si009189m.g,Si035304m.g,Si002490m.g,Si034107m.g,Si000074m.g,Si009173m.g,Si009282m.g,Si010349m.g,Si034631m.g,Si010663m.g,Si016034m.g,Si000037m.g,Si000077m.g,Si034590m.g,Si016236m.g,Si000491m.g,Si009257m.g,Si029020m.g,Si000334m.g,Si040245m.g,Si029098m.g,Si034041m.g,Si022771m.g,Si030042m.g,Si015555m.g,Si000046m.g
GO:0016818	hydrolase activity, acting on acid anhydrides, in phosphorus-containing anhydrides	32 of 954 in the list	759 of 13792 in the genome	1	Si005685m.g,Si024773m.g,Si015645m.g,Si016123m.g,Si021171m.g,Si009256m.g,Si009189m.g,Si035304m.g,Si002490m.g,Si034107m.g,Si000074m.g,Si009173m.g,Si009282m.g,Si010349m.g,Si034631m.g,Si010663m.g,Si016034m.g,Si000037m.g,Si000077m.g,Si034590m.g,Si016236m.g,Si000491m.g,Si009257m.g,Si029020m.g,Si000334m.g,Si040245m.g,Si029098m.g,Si034041m.g,Si022771m.g,Si030042m.g,Si015555m.g,Si000046m.g
GO:0004518	nuclease activity	2 of 954 in the list	144 of 13792 in the genome	1	Si022774m.g,Si022872m.g
GO:0032553	ribonucleotide binding	118 of 954 in the list	2218 of 13792 in the genome	1	Si034593m.g,Si000576m.g,Si016441m.g,Si013899m.g,Si021171m.g,Si025947m.g,Si029223m.g,Si009189m.g,Si019844m.g,Si034107m.g,Si021370m.g,Si034190m.g,Si029197m.g,Si034070m.g,Si029138m.g,Si001772m.g,Si021334m.g,Si029861m.g,Si001420m.g,Si013283m.g,Si017349m.g,Si012054m.g,Si024868m.g,Si000037m.g,Si035693m.g,Si035833m.g,Si000196m.g,Si000077m.g,Si029452m.g,Si004924m.g,Si015090m.g,Si027629m.g,Si034590m.g,Si0…
GO:0032555	purine ribonucleotide binding	118 of 954 in the list	2218 of 13792 in the genome	1	Si034593m.g,Si000576m.g,Si016441m.g,Si013899m.g,Si021171m.g,Si025947m.g,Si029223m.g,Si009189m.g,Si019844m.g,Si034107m.g,Si021370m.g,Si034190m.g,Si029197m.g,Si034070m.g,Si029138m.g,Si001772m.g,Si021334m.g,Si029861m.g,Si001420m.g,Si013283m.g,Si017349m.g,Si012054m.g,Si024868m.g,Si000037m.g,Si035693m.g,Si035833m.g,Si000196m.g,Si000077m.g,Si029452m.g,Si004924m.g,Si015090m.g,Si027629m.g,Si034590m.g,Si0…
GO:0030234	enzyme regulator activity	3 of 954 in the list	179 of 13792 in the genome	1	Si011151m.g,Si007109m.g,Si001179m.g
GO:0016887	ATPase activity	7 of 954 in the list	282 of 13792 in the genome	1	Si034107m.g,Si000037m.g,Si009257m.g,Si000491m.g,Si009256m.g,Si015555m.g,Si002490m.g
GO:0042623	ATPase activity, coupled	6 of 954 in the list	272 of 13792 in the genome	1	Si034107m.g,Si000037m.g,Si009257m.g,Si000491m.g,Si009256m.g,Si002490m.g
GO:0032561	guanyl ribonucleotide binding	4 of 954 in the list	222 of 13792 in the genome	1	Si003006m.g,Si030042m.g,Si021171m.g,Si034041m.g
GO:0019001	guanyl nucleotide binding	4 of 954 in the list	224 of 13792 in the genome	1	Si003006m.g,Si030042m.g,Si021171m.g,Si034041m.g
GO:0016788	hydrolase activity, acting on ester bonds	22 of 954 in the list	655 of 13792 in the genome	1	Si006767m.g,Si013243m.g,Si036123m.g,Si029154m.g,Si026282m.g,Si022858m.g,Si022774m.g,Si035206m.g,Si028941m.g,Si000271m.g,Si001263m.g,Si000238m.g,Si007044m.g,Si035149m.g,Si001834m.g,Si036072m.g,Si006695m.g,Si022872m.g,Si017437m.g,Si002061m.g,Si002151m.g,Si019627m.g
GO:0005198	structural molecule activity	6 of 954 in the list	341 of 13792 in the genome	1	Si033140m.g,Si033061m.g,Si022771m.g,Si020858m.g,Si026830m.g,Si031459m.g
